# Supplementary material for: Manganese exposure in juvenile C57BL/6 mice increases glial inflammatory responses in the substantia nigra following infection with H1N1 influenza virus
Source: PLoS One. 2021 Jan 25;16(1):e0245171. doi: 10.1371/journal.pone.0245171 (PMC7833173; doi:10.1371/journal.pone.0245171)
Supplement: S1 Table — The complete list of annotated transcripts from unbiased global analysis of the transcriptional profile of Control, H1N1 and H1N1+Mn treatment groups is presented in S1 Table. (XLSX) [file pone.0245171.s001.xlsx]

## Sheet: Sheet1
Supplemental Table 1 - Complete List of Expressed Transcripts in Each Experimental Group
Expression outut normalized in FPKM format.			Control					H1N1					H1N1+Mn
Gene Identifier = NCBI RefSeq accession format			M1	M2	M3	M4	M5	M1	M2	M3	M4	M5	M1	M2	M3	M4
RefSeq ID	symbol	gene_name	FPKM	FPKM	FPKM	FPKM	FPKM	FPKM	FPKM	FPKM	FPKM	FPKM	FPKM	FPKM	FPKM	FPKM	chr	strand	txSTART	txEND	cdsStart	cdsEnd
NM_001166372	42795	E3 ubiquitin-protein ligase MARCH1 isoform 1	2.30957	3.33766	3.35076	3.13414	1.97005	3.19379	1.61052	3.26733	2.67138	2.75556	3.49622	3.73145	0.711733	2.8439	chr8	+	68141938	68995536	68645687	68992429
NM_001166372	42795	E3 ubiquitin-protein ligase MARCH1 isoform 1	0	0	0	0	0	0	1.39052	0	1.00365	0	0	0	0	0	chr8	+	68141938	68995536	68645687	68992429
NM_001166375	42795	E3 ubiquitin-protein ligase MARCH1 isoform 2	0	0	0	1.704	0.871087	0.781798	0	0	0	0	0.913094	0	2.50269	0	chr8	+	68910199	68995536	68910218	68992429
NM_001166375	42795	E3 ubiquitin-protein ligase MARCH1 isoform 2	0	0.866603	0	0	0	0	0	0	0	0	0	0	0.898245	0	chr8	+	68910199	68995536	68910206	68992429
NM_145486	42796	E3 ubiquitin-protein ligase MARCH2 isoform 1	37.7072	44.9685	42.7106	36.7165	42.6489	39.0559	46.9714	42.0185	39.6407	37.7981	42.8494	37.5564	38.9877	37.8493	chr17	-	33828472	33855615	33828939	33846865
NM_133684	42796	mitochondrial amidoxime reducing component 2 precursor	16.9203	17.0377	14.2549	15.798	15.8866	14.6783	16.6927	13.029	15.524	14.0883	17.651	16.5994	15.1881	10.4435	chr1	-	186636946	186669726	186643099	186669696
NM_145486	42796	E3 ubiquitin-protein ligase MARCH2 isoform 1	4.28901	4.97991	5.22712	3.41147	5.46996	4.52927	5.645	4.8838	5.41865	5.77335	4.41653	5.19179	5.35749	4.17243	chr17	-	33822656	33855615	33825040	33846865
NM_145486	42796	E3 ubiquitin-protein ligase MARCH2 isoform 1	0	0	0	3.86159	0	0	0	0	0	0	0	0	0	0	chr17	-	33831161	33833191	33831161	33831161
NM_177115	42797	E3 ubiquitin-protein ligase MARCH3	0.546095	1.32372	0.704605	1.14599	0.819398	1.15446	0.854553	0.877943	0.758555	0.937559	0.821397	0.514433	0.62472	1.06948	chr18	-	56921369	57085202	56922168	56971673
NM_177115	42797	E3 ubiquitin-protein ligase MARCH3	0.0740152	0	0	0	0	0	0	0.0643925	0	0	0.168136	0.10133	0	0	chr18	-	56963322	57085202	56967293	56971673
NM_001045533	42798	E3 ubiquitin-protein ligase MARCH4 precursor	4.01788	4.89687	4.39	3.85689	4.3531	5.17626	4.29092	3.46717	4.41434	4.21739	4.31099	4.80084	3.89212	4.45289	chr1	-	72473685	72583138	72475215	72581711
NM_027314	42799	E3 ubiquitin-protein ligase MARCH5 isoform 1	8.48389	11.1671	9.62732	10.2896	10.5309	10.0472	11.2813	10.1218	10.7676	9.38501	10.1468	8.76752	10.8399	9.04795	chr19	+	37282034	37298947	37282359	37295996
NM_001164336	42799	E3 ubiquitin-protein ligase MARCH5 isoform 2	6.86796	12.4094	12.3005	8.52309	10.9703	13.4793	9.76678	11.8378	11.2808	9.5435	12.0947	9.23438	8.60824	8.15449	chr19	+	37282034	37295566	37282359	37295310
NM_172606	42800	E3 ubiquitin-protein ligase MARCH6	20.4156	28.6847	27.8887	28.0708	28.7029	29.4086	31.6684	32.0416	30.1495	27.195	29.2578	29.0251	29.9017	22.2457	chr15	-	31385653	31460792	31388943	31460576
NM_020575	42801	E3 ubiquitin-protein ligase MARCH7	3.99434	8.7855	6.15748	6.61139	8.82294	9.07016	5.88574	9.84008	9.74347	3.3439	9.54588	10.3613	8.21677	5.4019	chr2	+	60047992	60086442	60066986	60085966
NM_020575	42801	E3 ubiquitin-protein ligase MARCH7	0.984613	0	0	0	0	0	2.87642	0	0	4.21122	0	0	0	0	chr2	+	60062826	60086442	60066986	60085966
NM_020575	42801	E3 ubiquitin-protein ligase MARCH7	0.771352	0	0	0	0	0	0	0	0	0	0	0	0	0	chr2	+	60047992	60086442	60047992	60047992
NM_027920	42802	E3 ubiquitin-protein ligase MARCH8 isoform 1	9.87969	10.2188	13.3092	9.67945	9.66293	7.84445	8.96667	11.5294	11.5203	8.74613	7.20819	9.30943	6.53447	9.45001	chr6	+	116288140	116359558	116326788	116356344
NM_027920	42802	E3 ubiquitin-protein ligase MARCH8 isoform 1	3.54044	5.21799	4.77539	0	3.89387	8.40315	7.32597	3.88394	2.94098	0	0	4.71128	5.88985	6.43659	chr6	+	116288039	116359558	116326788	116356344
NM_027920	42802	E3 ubiquitin-protein ligase MARCH8 isoform 1	0	1.81273	2.63249	6.08419	2.96737	0	0	0	0	5.49812	7.27154	3.96684	5.48894	0	chr6	+	116288039	116359558	116342565	116356344
NM_001033262	42803	E3 ubiquitin-protein ligase MARCH9 precursor	8.81496	12.2122	11.8066	12.1662	11.1265	9.37733	12.7088	12.8962	10.9246	10.4762	13.9437	10.5266	11.5522	9.56141	chr10	-	126493105	126497240	126493626	126496810
NM_172568	42804	probable E3 ubiquitin-protein ligase MARCH10 isoform 1	0.0730168	0.138488	0.0836874	0.0821553	0.106637	0.0925389	0.106247	0.105414	0.0677976	0.116271	0.169782	0.148302	0.0960502	0.0828564	chr11	-	105222111	105318049	105222457	105312479
NM_001039242	42804	probable E3 ubiquitin-protein ligase MARCH10 isoform 2	0	0	0	0	0.15887	0.397947	0	0	0.211914	0.115537	0	0.41993	0	0	chr11	-	105262967	105318049	105263179	105312479
NM_177597	42805	E3 ubiquitin-protein ligase MARCH11 isoform 1	1.64618	2.82065	2.48579	1.31285	1.1078	0.802367	2.88996	0	1.37087	0	1.32441	0.418368	2.01041	3.01423	chr15	+	26238826	26339328	26239016	26339174
NM_177597	42805	E3 ubiquitin-protein ligase MARCH11 isoform 1	1.13362	0.770717	1.70387	0.586283	2.38137	3.8656	1.08125	4.37634	2.09718	2.49889	2.596	2.79501	1.34543	0	chr15	+	26238826	26339328	26239016	26338932
NM_177597	42805	E3 ubiquitin-protein ligase MARCH11 isoform 1	0.31682	0.425586	0.356639	0.713604	0.610232	0.611561	0.417141	0	0.370416	0.774336	0.354635	0.284214	0.578758	0.482016	chr15	+	26238826	26242126	26239016	26240953
NM_017461	42979	septin-1	0.725294	0.772854	1.17826	0.761684	1.16184	1.47324	0.892823	0.555845	0.941125	0.922546	0.658889	0.728383	1.29182	1.37792	chr7	-	134357955	134361959	134358271	134361923
NM_010891	42980	septin-2 isoform a	14.952	15.4516	0	5.08932	9.99708	18.7711	16.143	0	0	9.93526	0	18.4585	8.92714	15.8312	chr1	+	95375569	95406309	95385722	95403641
NM_001159717	42980	septin-2 isoform a	0	3.32803	6.45413	0	0	0	0	7.77917	9.20253	0	5.09272	0	0	0	chr1	+	95375569	95406309	95385722	95403641
NM_001159718	42980	septin-2 isoform b	0	0	9.57143	15.0444	8.18434	0	0	7.9811	6.29226	5.79811	9.32592	0	9.08867	0	chr1	+	95375569	95406309	95387844	95403641
NM_001159719	42980	septin-2 isoform a	0	0	2.16833	0	0	0	0	0	0	0	0	0	0	0	chr1	+	95375637	95406309	95385722	95403641
NM_011889	42981	neuronal-specific septin-3	45.7101	61.1	51.8942	61.9862	49.5125	54.1821	61.4096	58.0136	56.5143	46.8819	60.4719	59.5847	55.3744	51.7328	chr15	+	82105701	82124872	82109873	82121303
NM_011889	42981	neuronal-specific septin-3	0	0	8.32001	0	7.36194	9.78874	0	0	0	10.3668	0	0	0	0	chr15	+	82105364	82124872	82109873	82121303
NM_011129	42982	septin-4 isoform 1	94.6103	183	168.066	142.847	154.198	122.886	110.722	130.785	100.415	135.169	103.528	185.221	114.944	142.474	chr11	+	87394632	87404041	87394667	87403877
NM_011129	42982	septin-4 isoform 1	52.3031	0	94.0805	60.6356	46.0572	42.8697	66.0523	40.2109	56.0449	40.9248	44.3515	0	75.4598	75.3977	chr11	+	87394632	87404041	87394667	87403877
NM_011129	42982	septin-4 isoform 1	28.3947	50.1258	0	0	43.97	0	40.2207	0	0	0	0	0	0	0	chr11	+	87391923	87404041	87392036	87403529
NM_011129	42982	septin-4 isoform 1	0	0	0	0	0	29.8312	0	33.5929	55.5184	37.7038	36.1404	0	48.3421	0	chr11	+	87394632	87404041	87394667	87403529
NM_213614	42983	septin-5	89.3579	135.375	123.02	154.455	117.751	154.553	131.406	124.607	116.363	106.784	154.001	104.423	112.01	115.912	chr16	-	18621903	18630031	18622832	18629943
NM_001177323	42984	septin-6 isoform 3	10.5327	10.3087	12.4963	13.7192	11.5257	14.981	11.2955	8.28694	10.8206	12.0559	10.4938	12.8411	10.2098	10.8583	chrX	-	34451266	34529514	34453239	34529403
NM_019942	42984	septin-6 isoform 2	2.96882	9.00971	6.09142	6.70554	6.64234	4.64007	6.67369	8.02804	7.9137	3.24384	6.48364	4.13824	5.62427	5.54664	chrX	-	34451266	34529690	34453239	34529403
NM_009859	42985	septin-7 isoform 1	78.9161	122.743	105.722	122.711	121.231	119.954	106.132	105.874	113.947	109.668	95.5299	103.485	118.256	87.5328	chr9	+	25060168	25116150	25060239	25115137
NM_033144	42986	septin-8 isoform 1	13.0247	22.157	13.7238	15.5556	12.3307	11.2192	8.94539	11.4795	14.0959	10.7326	11.8263	10.1838	11.2934	14.6536	chr11	+	53333301	53357597	53333511	53354715
NM_033144	42986	septin-8 isoform 1	10.2044	12.6191	21.2911	17.093	11.082	17.5529	19.7025	10.9031	6.41323	9.76125	10.1005	18.6038	15.7679	14.0559	chr11	+	53333301	53357597	53333511	53354715
NM_033144	42986	septin-8 isoform 1	5.53325	3.99806	5.75989	7.39367	7.05518	3.68679	0	5.43224	7.20297	6.95662	3.87074	4.14786	5.01924	6.51747	chr11	+	53333301	53357598	53333511	53354538
NM_017380	42987	septin-9 isoform c	3.45289	6.87003	4.63899	7.72112	4.24337	4.68421	3.68974	3.90054	4.9782	2.42107	2.22349	6.36873	3.5552	5.11905	chr11	+	117193028	117223639	117212774	117221869
NM_001113487	42987	septin-9 isoform b	2.2081	3.83241	2.89713	1.4126	4.82172	1.99032	3.96001	2.89287	1.09126	1.95292	2.46679	1.26857	1.79754	2.48556	chr11	+	117127559	117223639	117127854	117221869
NM_001113486	42987	septin-9 isoform a	1.82229	0	1.52062	2.56765	0	1.72927	0	1.3818	2.55044	2.8479	2.25166	2.81891	3.42416	1.14044	chr11	+	117060974	117223639	117061068	117221869
NM_001113488	42987	septin-9 isoform c	0	0	1.94449	2.49338	0	2.01559	2.55189	1.08213	0	1.30515	3.91528	0	1.19768	0	chr11	+	117193626	117223639	117212774	117221869
NM_001024911	42988	septin-10 isoform 2	0.945579	1.36964	1.19972	1.85307	1.37913	0.642546	0.678648	0.724756	0.545269	1.1149	1.51848	1.85099	0.912242	1.66548	chr10	-	58626859	58684595	58627676	58684156
NM_001024910	42988	septin-10 isoform 1	0.455674	0	0	0.305587	0	1.12729	0.399566	0.53693	0.666832	0.249334	0	0	0	0	chr10	-	58604374	58684595	58604397	58684156
NM_001009818	42989	septin-11 isoform 3	5.89438	7.20433	8.58924	8.76971	5.36769	7.78321	7.26296	5.38201	6.19868	6.08368	7.3602	7.20257	6.63671	7.65994	chr5	+	93522482	93603984	93522596	93600380
NM_001009818	42989	septin-11 isoform 3	3.27878	3.13282	3.7751	3.82931	1.88692	3.4536	2.93277	2.64392	3.00383	3.09898	3.89249	2.97277	2.74696	3.6109	chr5	+	93522482	93598784	93522596	93596717
NM_001009818	42989	septin-11 isoform 3	0	0	0	0	2.11092	3.06782	0	2.15042	0	0	0	0	0	0	chr5	+	93522482	93605471	93522596	93602520
NM_025319	0610009B22Rik	uncharacterized protein LOC66050	11.9387	18.96	18.0472	16.3955	15.554	15.286	16.604	14.444	15.1162	14.8131	15.616	15.9476	17.1217	12.8161	chr11	-	51498886	51502136	51499148	51499571
NM_024179	0610009O20Rik	death ligand signal enhancer	11.6174	14.268	16.4735	14.4987	15.7157	15.4821	14.5176	13.3792	13.8699	13.2076	14.1074	14.8434	14.6308	11.4408	chr18	+	38409902	38422283	38410022	38420938
NM_024179	0610009O20Rik	death ligand signal enhancer	1.19466	0	0	1.56464	0	0	0	0	0	1.35563	0	0	1.57615	1.34321	chr18	+	38409902	38415635	38410022	38412855
NM_001177543	0610010B08Rik	KRAB box and zinc finger, C2H2 type domain containing	1.69561	3.1524	2.78162	3.68691	3.4614	3.22423	3.01652	3.34872	4.39654	3.01197	2.73231	3.09437	3.55738	1.81513	chr2	+	176583320	176593409	176583320	176583320
NM_001177543	0610010B08Rik	KRAB box and zinc finger, C2H2 type domain containing	1.54194	1.95158	1.33914	2.24274	2.35182	2.65771	2.32221	2.61239	2.15603	1.58752	2.0596	2.11334	2.58527	1.59101	chr2	-	174957386	174967500	174957386	174957386
NM_001177543	0610010B08Rik	KRAB box and zinc finger, C2H2 type domain containing	1.25063	1.97797	1.73898	1.57283	1.50803	1.80115	1.48918	1.51571	1.67462	1.41367	1.83018	1.58442	1.43792	1.36956	chr2	-	174952492	175261278	175247800	175257683
NM_001177543	0610010B08Rik	KRAB box and zinc finger, C2H2 type domain containing	0.603498	1.3229	1.05846	0.893682	0.734942	1.19515	0.918631	0.992739	1.27205	0.75044	0.798871	1.00072	0.99949	0	chr2	+	176455230	176464583	176455230	176455230
NM_001177543	0610010B08Rik	KRAB box and zinc finger, C2H2 type domain containing	0.553816	0.776389	0.809357	0.598239	0.586389	0.786831	0.604095	0.644704	0.710282	0.593907	0.793205	0.670784	0.585438	0.55166	chr2	+	176266768	176598837	176270357	176280240
NM_001177543	0610010B08Rik	KRAB box and zinc finger, C2H2 type domain containing	0.414815	0.578561	0.758898	0.611606	0.642491	0.718899	0.50687	0.472447	0.583611	0.418358	0.558113	0.710376	0.713375	0.404217	chr2	-	175017505	175163713	175150243	175160126
NM_001177543	0610010B08Rik	KRAB box and zinc finger, C2H2 type domain containing	0.331417	0.465961	0.395594	0.580076	0.294941	0.765301	0.169987	0.308667	0.504367	0.546454	0.50179	0.36981	0.419759	0.362748	chr2	-	174991757	174997818	174991757	174991757
NM_027860	0610010F05Rik	uncharacterized protein KIAA1841 isoform 1	5.65532	6.34196	6.84467	6.40987	8.33733	9.28031	9.37547	8.42937	8.18678	7.18507	8.67659	7.92341	8.3859	5.86758	chr11	-	23473775	23533631	23475480	23529022
NM_027860	0610010F05Rik	uncharacterized protein KIAA1841 isoform 1	0	1.42751	0	0.778394	0	0	0	0	0	0	0	0	0	0	chr11	-	23473775	23531883	23473775	23473775
NR_027897	0610012G03Rik		11.8333	17.3806	15.8868	15.1677	14.3169	15.0075	12.2122	12.9112	13.5042	11.3089	17.0379	12.7453	12.7858	12.3259	chr16	-	31947136	31948607	31948246	31948534
NM_026696	0610030E20Rik	UPF0561 protein C2orf68 homolog	2.35436	3.38741	3.50337	3.56459	3.41413	3.15281	3.18491	2.56091	2.4413	2.96246	2.8517	3.50308	3.76929	2.9936	chr6	+	72297310	72303154	72297402	72299113
NM_028754	0610037L13Rik	UPF0587 protein C1orf123 homolog isoform 1	8.56602	9.95075	8.82641	9.90815	7.77305	7.31909	10.982	7.0902	10.0605	7.83544	8.93788	5.65985	10.1335	6.91782	chr4	+	107562467	107570407	107562495	107569553
NM_028754	0610037L13Rik	UPF0587 protein C1orf123 homolog isoform 1	3.55041	6.57982	5.17336	9.30666	5.25237	5.16587	4.8463	6.52813	4.54795	4.6222	4.27397	7.93385	3.01877	6.02129	chr4	+	107562467	107569720	107562495	107569332
NM_028754	0610037L13Rik	UPF0587 protein C1orf123 homolog isoform 1	0	0	1.18737	0	1.35076	0	0	0	0	0	1.19724	0	1.2473	0	chr4	+	107562503	107570407	107562609	107569553
NR_027874	0610040B10Rik		3.2447	3.30493	2.20045	3.47431	4.96834	2.79999	3.23057	2.74356	5.50359	5.91098	4.0013	1.91677	3.80871	1.88017	chr5	+	144090986	144094383	144090986	144090986
NM_029554	0610040J01Rik	uncharacterized protein C4orf19 homolog	1.33263	2.20971	1.65323	1.56133	1.27974	1.31968	1.33913	1.38079	1.29395	1.47396	1.36836	1.22905	1.16252	0.727178	chr5	+	64203733	64290858	64287690	64290103
NM_026502	1110004E09Rik	UPF0769 protein C21orf59 homolog	12.2753	14.5266	11.9748	16.1305	13.9914	13.2129	14.1662	14.1115	13.0011	12.4283	15.3744	13.5129	12.8493	12.9559	chr16	-	90926055	90935094	90926216	90934965
NM_019772	1110004F10Rik	small acidic protein	16.0444	23.566	22.1352	22.615	28.0834	29.1437	25.2506	24.0368	26.6538	26.1326	27.6178	20.3109	24.23	16.7503	chr7	+	123236893	123248724	123236976	123247953
NM_019772	1110004F10Rik	small acidic protein	10.2407	17.7246	10.7817	21.0112	19.2505	9.23254	20.1004	17.5604	19.9412	13.7872	19.089	19.1494	17.7524	13.8334	chr7	+	123236854	123248724	123246777	123247953
NR_027810	1110006O24Rik		0.320733	1.38842	1.0925	0.561376	1.52528	0.995326	1.35718	1.38277	1.04044	1.50768	1.79304	0.402624	0.685574	0.902712	chr5	-	116081057	116081825	116081057	116081057
NM_026124	1110008F13Rik	uncharacterized protein C20orf24 homolog	23.3289	29.0778	32.582	30.1185	29.0349	28.9222	26.1816	25.2197	27.463	23.6133	28.2673	26.4643	21.8818	23.6435	chr2	+	156688857	156699298	156689039	156698820
NM_025373	1110008L16Rik	mitochondrial ribonuclease P protein 3 precursor	1.49336	1.67157	1.42411	1.57521	1.97985	1.68341	1.82565	1.6903	1.67945	2.02091	1.91193	2.33835	2.22761	1.55797	chr12	+	56403623	56483478	56404894	56483387
NM_198001	1110008P14Rik	UPF0184 protein C9orf16 homolog	43.8948	62.9843	59.1794	63.9772	53.3352	77.1151	52.4986	44.7318	42.1423	53.2947	59.2562	45.5845	40.3753	50.8211	chr2	-	32234620	32237435	32234880	32237290
NM_026787	1110012L19Rik	uncharacterized protein CXorf40 homolog	5.73139	6.50306	6.95248	6.68772	7.22583	6.94676	5.47107	6.15159	6.88604	6.8088	6.60102	7.19475	7.63749	5.89981	chrX	+	67639087	67642591	67641088	67642267
NM_028624	1110017D15Rik	spermatid-specific manchette-related protein 1 isoform 2	0.362617	0.435839	0.564563	1.42418	0.6406	0.986843	0	0	0.471762	0.447766	0.489723	0.3285	0.298413	0.454311	chr4	-	41452041	41454797	41452600	41454617
NM_001048005	1110017D15Rik	spermatid-specific manchette-related protein 1 isoform 1	0.34096	0.149646	0.721663	0.722348	0.482316	0	0.688969	0.476604	0.16198	1.17595	0.48624	0.562548	0.610037	0.651694	chr4	-	41452041	41464366	41452600	41464195
NR_027930	1110020A21Rik		0.465628	0.835638	0.438356	0.488035	0.628112	0.943955	0.750829	0.467478	0.502507	1.07941	1.16909	1.22508	0.595994	0.196194	chr17	-	85354306	85357050	85354306	85354306
NR_027929	1110020A21Rik		0.0886295	0	0	0	0	0	0	0	0	0	0	0	0	0.0944673	chr17	-	85316521	85357050	85316521	85316521
NM_023483	1110032A03Rik	UPF0686 protein C11orf1 homolog isoform 1	10.6233	12.4672	11.796	12.7041	13.0504	14.0292	12.9445	11.3592	11.3836	12.3533	12.7605	13.1915	11.2093	9.41429	chr9	-	50570932	50576257	50571960	50576004
NM_001167996	1110032F04Rik	uncharacterized membrane protein C3orf80 homolog precursor	1.43184	2.16145	2.12096	0.90889	1.98783	1.12027	1.58631	1.86537	1.48634	1.83708	2.88165	1.77345	2.88336	1.53138	chr3	+	68673507	68676085	68673629	68674373
NM_028637	1110034G24Rik	uncharacterized protein C20orf196 homolog	2.43698	2.32525	3.89382	3.73145	3.83878	2.34383	2.16496	2.61516	2.33372	2.26317	3.31543	1.19402	3.15201	3.45472	chr2	+	132512617	132576791	132517689	132576391
NM_028637	1110034G24Rik	uncharacterized protein C20orf196 homolog	0.658684	1.40411	0.690247	1.29093	0	0.594957	0.405854	0.632448	0.570654	0.291619	0.736581	1.6448	0	0.55641	chr2	+	132516018	132576791	132517689	132576391
NR_027943	1110038B12Rik		7.50765	8.43746	8.91748	11.3442	11.2202	8.73689	13.5378	11.0148	9.04966	7.89099	13.7717	11.1064	10.8666	8.91442	chr17	-	35087180	35089416	35087180	35087180
NR_015536	1110038B12Rik		0	0	0	6.42416	3.60728	0	0	0	3.17578	6.39858	0	5.43259	0	0	chr17	-	35087180	35089416	35087180	35087180
NR_015536	1110038B12Rik		0	0	3.61189	0	0	0	0	0	0	0	0	0	0	0	chr17	-	35088689	35089416	35088689	35088689
NM_054099	1110038F14Rik	UPF0488 protein C8orf33 homolog isoform 2	6.26591	7.06011	7.13627	8.91064	10.0049	6.64418	6.73245	6.422	7.55421	5.07834	5.87747	0	7.21111	6.99341	chr15	+	76778938	76781161	76778968	76780818
NM_054099	1110038F14Rik	UPF0488 protein C8orf33 homolog isoform 2	0	1.55488	1.12053	1.94312	0	0	0	1.1196	0	0	3.00633	0	2.13175	0	chr15	+	76778973	76781161	76779238	76780818
NM_054099	1110038F14Rik	UPF0488 protein C8orf33 homolog isoform 2	0	0	0	0	0	0	0	0	0	0	0	6.11557	0	0	chr15	+	76779058	76781161	76779238	76780818
NM_175123	1110051M20Rik	UPF0705 protein C11orf49 homolog isoform 2	29.063	40.1016	39.9498	37.1798	37.9481	34.1371	37.3223	34.937	34.7856	36.1646	40.6759	39.2591	37.6744	30.1472	chr2	-	91117984	91284799	91118939	91284771
NM_025423	1110059E24Rik	uncharacterized protein C9orf85 homolog	7.01234	10.6464	10.0449	10.9329	10.4105	10.189	10.1922	9.53578	10.03	7.85835	10.809	7.71111	10.5981	8.54028	chr19	-	21671802	21727281	21672679	21727198
NM_025419	1110059G10Rik	uncharacterized protein KIAA1143 homolog	1.22048	1.93164	1.82092	2.29201	2.25696	2.15502	1.74542	1.66428	1.84244	1.93753	1.70575	1.58617	1.84124	1.39424	chr9	-	122854206	122860118	122857011	122860030
NM_001142727	1110065P20Rik	uncharacterized protein C1orf122 homolog isoform 2	26.795	37.0329	32.4915	33.3458	35.8571	29.227	32.6837	34.4453	36.2821	28.0166	36.4314	30.4381	37.706	23.7968	chr4	-	124526728	124527974	124527110	124527523
NM_001033145	1190002N15Rik	deleted in autism protein 1 homolog precursor	3.96943	5.69013	5.77111	6.04953	5.10092	6.35032	4.93471	4.67181	5.42632	4.8455	5.3109	7.10977	5.01765	4.20655	chr9	-	94418282	94438500	94420733	94438294
NM_197988	1190005I06Rik	uncharacterized protein C16orf74 homolog	6.22774	9.77237	10.1037	8.83973	12.4702	12.419	8.92644	12.3419	14.8828	10.2851	13.7117	11.9945	11.4277	7.08328	chr8	-	123132501	123158282	123132871	123158254
NM_001135567	1190007I07Rik	uncharacterized protein C12orf73 homolog precursor	4.73798	4.2441	4.61824	7.09983	5.1106	4.82284	3.51814	4.45965	3.92194	3.92413	2.10649	6.15639	4.3827	1.95428	chr10	-	82082595	82085973	82082866	82085560
NM_001135569	1190007I07Rik	uncharacterized protein C12orf73 homolog precursor	0	5.18026	2.05878	0	2.16988	1.44319	1.85259	0	3.15844	1.44725	1.57742	0	0	3.35399	chr10	-	82082595	82085973	82082866	82085560
NM_001135568	1190007I07Rik	uncharacterized protein C12orf73 homolog precursor	0	0	0	0	0	0	0	0	0	0	1.21226	0	0	0	chr10	-	82082595	82085973	82082866	82085560
NM_027918	1300017J02Rik	inhibitor of carbonic anhydrase precursor	0.0218821	0	0	0.0306401	0.021908	0.0740797	0	0.0209617	0	0.0242028	0	0.0549383	0.0623566	0	chr9	-	103152859	103190627	103152957	103190553
NR_015498	1500004A13Rik		10.2211	9.09001	13.1936	7.8004	0	0	0	0	0	0	0	0	0	11.5447	chr3	-	88625931	88636409	88629112	88636219
NR_015498	1500004A13Rik		0	11.5193	0	10.4332	14.6207	16.5831	13.1749	14.7943	16.6895	16.7725	11.6647	14.1206	13.8373	0	chr3	-	88609210	88636409	88609210	88609210
NR_037698	1500009C09Rik		46.4751	57.8749	55.9649	53.6417	52.0813	50.4357	56.3619	50.9596	49.806	52.2588	61.7132	55.3461	52.2392	46.4864	chr15	+	82086452	82091183	82086452	82086452
NM_001145198	1500009L16Rik	overexpressed in colon carcinoma 1 protein homolog	6.31165	9.92991	7.81349	9.86244	9.06655	7.94828	11.5769	10.0336	10.023	7.84101	8.75728	7.34902	8.3418	6.24325	chr10	+	83185609	83225507	83185733	83222342
NR_027817	1500011B03Rik		39.9131	54.6056	54.9072	49.0912	56.7275	47.7566	55.6133	54.702	52.5711	49.9583	63.6877	55.3912	54.6997	40.0234	chr5	-	115258204	115263985	115259254	115263921
NR_015476	1500011K16Rik		12.8382	16.3048	16.0371	15.7817	17.7855	17.0144	16.5387	12.8002	16.8954	13.2917	16.8996	15.7413	14.6781	9.45354	chr2	-	127617113	127618224	127617113	127617113
NR_029432	1500015A07Rik		0.76425	1.23609	1.28731	1.79629	1.72159	1.29365	1.67996	1.41193	1.73149	1.23776	1.297	1.16496	1.36117	0.921858	chr18	+	61886043	61887907	61886043	61886043
NM_024283	1500015O10Rik	augurin precursor	0.198448	1.23352	0.415978	3.51973	0.331137	1.34365	0.508929	0.316865	0.476855	0.219494	0.554704	1.4947	0	0.186179	chr1	+	43787446	43799409	43787729	43799251
NM_027207	1600002K03Rik	uncharacterized membrane protein C19orf24 homolog precursor	2.72957	2.55845	3.92036	5.94537	3.94737	1.9394	3.73339	3.19636	3.78961	1.90088	2.96711	4.31484	3.16951	3.12988	chr10	+	79635688	79637864	79635710	79637562
NM_001083882	1600012H06Rik	UPF0669 protein C6orf120 homolog precursor	2.5437	2.25264	2.61349	2.90289	2.877	2.46454	2.6261	2.40561	2.16128	4.14585	2.35906	1.25679	2.49074	0	chr17	+	15080188	15082944	15080617	15081175
NM_026451	1600012H06Rik	UPF0669 protein C6orf120 homolog precursor	0	0	1.78575	0	0	2.19184	0	0	0	0	0	0	0	0	chr17	+	15080188	15082944	15080617	15081175
NM_001083881	1600012H06Rik	UPF0669 protein C6orf120 homolog precursor	0	2.71828	0	2.71923	2.31528	0	0	1.46747	2.60052	0	2.39477	2.81736	1.86506	2.91555	chr17	+	15080188	15082944	15080617	15081175
NM_001083880	1600012H06Rik	UPF0669 protein C6orf120 homolog precursor	0	0	0	0	0	0	2.05436	0	0	0	0	0	0	0	chr17	+	15080188	15082944	15080617	15081175
NM_028166	1600014C10Rik	protein C19orf12 homolog	6.90249	9.80956	9.25286	8.64231	8.76171	9.52789	10.1232	9.46053	9.68512	8.60589	10.0776	9.70928	10.3396	5.74043	chr7	+	38968805	38982584	38973635	38979989
NM_001085385	1600014C10Rik	protein C19orf12 homolog	0	0	0	1.00065	0	0	0	0	0	0	0	0	0	0.63601	chr7	+	38968235	38982584	38973635	38979989
NM_001081273	1600015I10Rik	diamine oxidase-like protein 1 precursor	0	0	0	0.0278334	0	0	0	0	0	0	0	0	0	0	chr6	+	48879894	48883686	48880066	48883510
NR_033522	1600029O15Rik		0.146791	0.0752004	0.332845	0.553381	0.395674	0.222989	0.182435	0.243378	0.162797	0.21856	0.729882	0.177183	0.496073	0.27808	chr9	+	58050703	58056615	58050703	58050703
NM_029285	1700001C02Rik	UPF0573 protein C2orf70 homolog	0	0	0	0	0	0	0.164738	0	0	0	0	0.537586	0	0.150663	chr5	+	30768449	30783275	30768483	30783037
NM_029285	1700001C02Rik	UPF0573 protein C2orf70 homolog	0	0	0	0.373838	0.0890995	0	0.136938	0	0	0	0.248758	0	0	0	chr5	+	30768449	30786460	30768483	30786385
NM_001172091	1700001C19Rik	uncharacterized protein LOC75462 isoform 2	0	0	0.376049	0	0.37749	0.539854	0	0.152762	0	0	0	0	0	0.224407	chr17	-	47549682	47551660	47550510	47551496
NM_029296	1700001C19Rik	uncharacterized protein LOC75462 isoform 1	0	0.308621	0	0.148205	0	0	0.192505	0	0.335186	0	0.289999	0.26431	0.272949	0	chr17	-	47549682	47574324	47550510	47574163
NM_027940	1700001F09Rik	uncharacterized protein LOC71826	0	0	0	0	0	0.0401044	0	0.0159596	0	0	0.018626	0	0	0	chr14	-	44020916	44026344	44021199	44026299
NR_033199	1700001G17Rik		0.198159	0.351922	0.346144	0.184979	0.330655	0.745386	0.609825	0.759368	0.0952321	0.0730582	0.646213	0.165836	0.564741	0.464769	chr1	+	33726668	33727557	33726928	33727474
NM_001008547	1700001J03Rik	uncharacterized protein LOC69282	0.0787904	0	0.165157	0.441299	0.473301	0.177824	0.121237	0	0.227192	0.0871464	0.220236	0.197815	0.336831	0.110879	chr5	-	146994025	146996880	146994109	146996846
NR_033613	1700001J11Rik		0.0200181	0.119985	0.0699351	0.0420449	0.0801669	0.158128	0.102675	0.11186	0.0577222	0.0442822	0.139887	0.0502583	0.0285222	0.0563414	chr9	+	39858142	39860610	39858207	39860508
NM_025488	1700001K19Rik	uncharacterized protein LOC66323	1.08613	1.84856	1.77077	1.60533	2.35607	1.49803	2.1355	1.79203	2.4359	1.3348	1.68665	0.908966	1.89162	1.01898	chr12	-	111905898	111920829	111906016	111909027
NR_036590	1700001K23Rik		0.476366	0	0	0.222341	0	0.358375	0.244333	0.152155	0.228934	0	0.221924	0	0.226315	0.223457	chr19	-	53323225	53329695	53323225	53323225
NR_027980	1700001L05Rik		0.17983	0.2114	0.21306	0.580244	0.187871	0.202932	0.252835	0.254646	0.242362	0.138367	0.273187	0.23556	0.1114	0.121033	chr15	-	83184276	83197727	83184276	83184276
NR_027980	1700001L05Rik		0	0.382743	0	0	0	0	0	0	0	0	0	0	0	0	chr15	-	83187963	83197441	83187963	83187963
NR_027980	1700001L05Rik		0	0	0	0	0	0	0.254023	0	0	0	0	0	0	0	chr15	-	83187963	83197727	83187963	83187963
NM_027035	1700001L19Rik	uncharacterized protein C5orf49 homolog	2.42921	3.42375	3.52296	2.88728	2.74316	3.15566	2.99901	2.59764	3.09507	3.06175	4.22411	3.97137	3.01854	1.70927	chr13	+	68736315	68753108	68736352	68751886
NM_198000	1700001O22Rik	uncharacterized protein C9orf50 homolog	0.650677	1.32391	1.03958	1.94507	1.8894	1.27777	1.06523	1.01053	1.57809	1.53251	1.04855	0.845733	1.27919	0.402019	chr2	-	30651088	30657227	30651214	30657077
NR_028486	1700001O22Rik		0.335974	0	0	0	0	0	0	0.729247	0	0.580824	1.55873	0.450278	0.765775	1.18445	chr2	-	30651088	30659177	30651088	30651088
NR_028487	1700001O22Rik		0	0.624406	0.366634	1.12998	0	0	0.438351	0	0	0.492829	0	0	0	0	chr2	-	30651088	30659177	30651088	30651088
NM_028156	1700001P01Rik	uncharacterized protein C17orf98 homolog	0.537845	0.143279	0.450963	0.150622	0	0.60694	0.496558	0.206127	0	0	0.751696	0.540136	0	0.151378	chr11	-	97632794	97637232	97632890	97637172
NM_027948	1700003E16Rik	uncharacterized protein C2orf81 homolog	3.74526	4.54509	3.23005	4.92121	3.29372	4.81343	4.08258	3.34722	2.52237	4.54693	4.78482	5.24005	2.58842	2.90344	chr6	+	83106397	83112885	83111739	83112885
NM_027948	1700003E16Rik	uncharacterized protein C2orf81 homolog	1.00975	0.94615	0	2.46634	1.56145	1.27218	0	0	0	0	4.62104	0	0.769002	2.71608	chr6	+	83106397	83112969	83106566	83112885
NM_027948	1700003E16Rik	uncharacterized protein C2orf81 homolog	0.766854	1.25999	3.36249	0	0.657823	0.909803	1.88308	2.67115	3.1926	0.751864	0	2.15914	3.62751	0	chr6	+	83106397	83112969	83111245	83112885
NM_029305	1700003F12Rik	uncharacterized protein C20orf144 homolog	1.02567	0.910771	2.32912	1.55585	1.54032	0.482263	0.92063	1.3921	1.2323	0.850833	1.91131	1.50213	1.58341	1.44338	chr2	+	154374639	154375784	154374677	154375683
NM_029287	1700006E09Rik	uncharacterized protein C17orf105 homolog	0	0	0	0	0	0	0	0	0.131932	0	0	0	0	0	chr11	+	101848369	101853578	101848427	101852826
NM_001024614	1700007G11Rik	uncharacterized protein C4orf22 homolog	0	0.183442	0	0.0964215	0.27577	0.466245	0.105958	0.131943	0.0992807	0.380821	0.288722	0.345772	0.196251	0.387623	chr5	+	98758322	99231038	98758372	99230929
NM_027037	1700007K09Rik	protein FAM24A-like precursor	0.287276	0.127548	0.200726	0	0.0958719	0.216121	0.147347	0.183491	0.138061	0	0.267666	0	0.272925	0	chr7	-	138469444	138473013	138469612	138470839
NM_027040	1700007K13Rik	UPF0691 protein C9orf116 homolog	2.94003	2.10863	1.81722	3.69449	1.88686	1.87153	2.55194	1.95001	1.84768	2.25127	2.21254	0.946329	2.14848	1.80348	chr2	-	28317520	28321844	28317765	28321789
NR_024331	1700008J07Rik		0	0	0	1.58926	0	0	0	0	0	0	2.66338	0	0	0	chr7	-	134653951	134656383	134655682	134656240
NM_027049	1700008O03Rik	putative uncharacterized protein C19orf81 homolog	0.640023	1.53448	0.670794	1.16503	1.40971	0.866693	1.47723	0.981052	1.19958	0.63711	2.3257	1.2855	1.36801	0.90068	chr7	-	51615414	51630400	51615555	51629759
NR_015547	1700009J07Rik		0	0	0	0.0892402	0	0.07192	0	0	0	0	0	0	0.0908164	0	chr10	+	77356164	77358856	77356164	77356164
NM_029308	1700010B08Rik	uncharacterized protein LOC75485	0	0	0.0685301	0	0	0.0737863	0	0	0	0	0	0	0.186347	0	chr2	+	173544915	173547587	173545400	173547485
NM_029590	1700010D01Rik	uncharacterized protein LOC76386	0	0	0	0	0	0	0	0.0732554	0	0	0	0	0	0	chrX	-	92927928	92928600	92928051	92928578
NM_025851	1700010I14Rik	uncharacterized protein C6orf118 homolog isoform 1	0.375385	0	0	0.111741	0	0	0.0979954	0	0	0	0	0	0	0	chr17	+	9181197	9198128	9185167	9198128
NM_025851	1700010I14Rik	uncharacterized protein C6orf118 homolog isoform 1	0.191975	0.468674	0.737566	0.472557	0.37938	0.397069	0.290698	0.362997	0.780467	0.538869	0.567427	0.611592	0.578486	0.533257	chr17	+	9181197	9201184	9181261	9200852
NM_025956	1700011H14Rik	uncharacterized protein C14orf105 homolog	0	0	0	0.0658344	0	0.0530568	0	0.135125	0.0677866	0.104006	0.0657109	0	0	0	chr14	-	49846033	49865103	49846240	49864932
NM_029290	1700011I03Rik	coiled-coil domain-containing protein 192 isoform 1	0.718047	0.956416	0.301028	0.502716	0.790785	0.567204	1.76781	0.157717	0.517623	1.1913	0.301064	0	0.818567	0.808385	chr18	+	57693479	57890719	57693506	57890440
NM_029290	1700011I03Rik	coiled-coil domain-containing protein 192 isoform 1	0	0	0	0	0	0	0	0.324316	0	0	0	0	0	0	chr18	+	57693479	57890719	57693506	57890595
NM_026315	1700011L22Rik	uncharacterized protein C4orf51 homolog	0.0584736	0	0.061285	0	0.0585427	0	0	0	0	0	0	0	0	0.0822877	chr8	-	81734328	81772482	81734548	81772351
NM_029306	1700012B09Rik	uncharacterized protein C11orf97 homolog	0.199084	0.265173	0	0	0.298979	0	0.153168	0	0	0.220198	0	0.749744	0.425564	0	chr9	-	14561036	14575474	14561036	14561036
NM_029306	1700012B09Rik	uncharacterized protein C11orf97 homolog	0	0	0.196982	0.263168	0	0.318136	0	0	0.270972	0	0.656687	0	0	0	chr9	-	14562637	14575474	14562894	14575412
NR_015573	1700012D14Rik		0.366203	0.341592	0.234061	0.553434	0.482084	0.205068	0.475775	0.24818	0.372871	0.110258	0.380051	0.302717	0.30312	0.0955241	chr7	-	118262761	118266205	118262761	118262761
NR_015573	1700012D14Rik		0	0.355203	0.35875	0	0	0.87335	0	0	0.725099	0.117583	0	1.43648	0.381827	0.386405	chr7	-	118261186	118266189	118261186	118261186
NM_029314	1700013F07Rik	uncharacterized protein C1orf194 homolog	0.116404	0.930277	0.366001	0.977954	0.233083	0.262716	1.43291	0.334592	0.167826	0.901243	0.650747	0.584498	0.331781	0.491432	chr3	+	108340501	108347615	108340536	108347565
NM_001200025	1700015F17Rik	uncharacterized protein LOC381716	0	0	0	0	0	0.125226	0	0	0	0	0	0	0	0	chr5	-	5437826	5479143	5437826	5437826
NM_001200025	1700015F17Rik	uncharacterized protein LOC381716	0	0	0	0.125104	0.0894505	0.0765926	0	0.0855994	0.257627	0.0988204	0.124869	0	0.12732	0.125732	chr5	-	5437826	5479143	5450643	5479013
NM_027077	1700016C15Rik	uncharacterized protein C1orf100 homolog	0.0829704	0.110514	0.173919	0	0.166137	0.187259	0	0.317964	0.119623	0	0.34788	0	0.236469	0	chr1	+	179659944	179683436	179663627	179683159
NM_024271	1700016D06Rik	uncharacterized protein LOC76413 precursor	0.0427612	0	0	0	0	0.096509	0	0	0.061651	0.0472962	0.0597632	0	0	0.120352	chr8	-	11654923	11678750	11655604	11678669
NM_001163550	1700016H13Rik	uncharacterized protein C4orf36 homolog	0	0	0.0813072	0	0	0	0	0	0	0	0.108423	0	0	0	chr5	-	104077605	104084751	104077839	104084005
NM_198637	1700016K19Rik	protein LIAT1	0.0631117	0.672502	0.132292	0	0.50549	0.925852	0	0.181387	0.181983	0.27922	0.617437	0.475353	0	0.0888147	chr11	+	75813413	75817071	75813563	75816987
NM_028820	1700017B05Rik	uncharacterized protein C15orf39 homolog	2.28127	3.12795	3.37546	3.93248	3.96335	2.80148	4.60167	4.30622	3.99382	3.32894	4.07247	4.6686	4.02877	2.94698	chr9	-	57100128	57110406	57101768	57106896
NM_028820	1700017B05Rik	uncharacterized protein C15orf39 homolog	0	0	0	0	0	0	0	0	0	0	0	0	0	0.590134	chr9	-	57103398	57110406	57104169	57106896
NM_001081246	1700017N19Rik	uncharacterized protein C12orf50 homolog	0.121949	0.0812159	0	0.0426891	0.0610464	0	0.0469115	0.0292053	0.17582	0.0337205	0.0426091	0	0.0434399	0.0858069	chr10	+	100055019	100081025	100057278	100080735
NR_029439	1700018A04Rik		0.0342339	0.0227992	0	0	0.0905534	0	0.131693	0.0491912	0.0740351	0.0567968	0	0.0859491	0.0487769	0.024088	chr13	-	31670024	31717661	31670024	31670024
NR_029439	1700018A04Rik		0	0	0	0	0	0	0	0	0	0.0980478	0	0	0	0	chr13	-	31657360	31674382	31657360	31657360
NR_029439	1700018A04Rik		0	0	0	0.16216	0.314905	0	0.178188	0.110954	0	0	0	0	0	0.162974	chr13	-	31659265	31674382	31659265	31659265
NM_027070	1700019A02Rik	uncharacterized protein LOC69397	0	0	0	0.149557	0	0	0	0	0.153992	0	0	0.26816	0	0	chr1	-	53215420	53244461	53215590	53244445
NM_144953	1700019D03Rik	small membrane A-kinase anchor protein	3.96222	4.81724	5.51319	5.10096	5.00135	5.18091	5.73501	7.22314	4.06015	5.43493	5.91547	5.28529	3.31609	4.94032	chr1	-	52981970	53009684	52982090	52982411
NM_144953	1700019D03Rik	small membrane A-kinase anchor protein	2.30762	2.31031	3.63066	2.76725	3.29487	3.98599	5.93809	0	3.93013	2.37487	2.54996	4.11369	1.85186	3.18429	chr1	-	52981746	52982161	52981746	52981746
NM_026208	1700019N19Rik	uncharacterized protein C10orf82 homolog	0	0.0838294	0.0659624	0.0881257	0	0.213065	0	0	0	0.0696112	0	0.316023	0.089682	0	chr19	-	58860292	58868904	58860485	58868888
NM_029375	1700020A23Rik	uncharacterized protein C20orf141 homolog	0.281156	0	0.589347	0	0	0	0	0.556049	0.200009	0	0.405087	0	0	0	chr2	+	130230994	130231810	130231281	130231754
NM_001163483	1700020A23Rik	uncharacterized protein C20orf141 homolog	0	0.24182	0	0.38132	0.63618	0.614623	0.419037	0.249773	0.394352	0.602416	0.372765	0.683716	0.905516	0	chr2	+	130231031	130231810	130231281	130231754
NM_023781	1700020D05Rik	mage-g2 protein	1.72167	1.33154	2.44474	1.86638	1.77931	1.25345	2.05098	1.54296	1.68151	1.41284	1.39716	1.81267	2.13672	2.57916	chr19	-	5502768	5503787	5502866	5503751
NR_015473	1700020I14Rik		13.8468	19.1898	11.5516	6.37622	8.75085	18.2731	10.8681	21.4485	15.1574	6.87115	8.09693	21.0547	4.20792	11.6661	chr2	+	119420031	119426480	119420031	119420031
NR_027832	1700020I14Rik		4.96292	5.29531	5.15642	0.905587	2.29339	11.526	4.5207	6.46417	7.65394	3.00504	9.20326	0	3.96833	2.10603	chr2	+	119420031	119426480	119420031	119420031
NM_025492	1700020L24Rik	uncharacterized protein C17orf50 homolog	1.3694	1.90691	2.15286	2.26611	1.99421	1.82629	1.62824	1.25228	1.70511	1.65233	1.04394	1.40649	2.39482	1.40153	chr11	+	83251195	83254734	83251246	83254424
NR_027968	1700020N01Rik		0	0	0.0553607	0	0	0.0596069	0	0.0506027	0.0761551	0	0.0738232	0.132615	0	0	chr10	+	21312950	21342181	21312950	21312950
NR_026924	1700020N18Rik		0	0	0	0	0	0.148942	0.203091	0	0	0	0	0	0	0	chr1	-	93301456	93302606	93301456	93301456
NM_026411	1700021F05Rik	uncharacterized protein C6orf203 homolog	10.8881	21.0158	18.1083	19.0802	19.3868	17.5107	16.3526	15.7404	17.954	17.7398	17.4954	18.9881	16.9088	15.5977	chr10	-	43244926	43260800	43245034	43252951
NM_028158	1700021F07Rik	uncharacterized protein C20orf85 homolog	0	0	0	0	0	0	0.159104	0	0	0	0	0	0	0	chr2	+	173348092	173354003	173348164	173353845
NM_026088	1700022I11Rik	uncharacterized protein C9orf131 homolog	0.0257425	0.0171441	0.0539603	0.0360454	0	0.0290495	0	0.0246591	0.0185571	0.0142363	0.0179889	0.0323151	0	0.0181132	chr4	+	42982817	42987197	42982886	42987092
NM_001034037	1700024G13Rik	UPF0728 protein C10orf53 homolog	0	0	0	0	0	0	0	0	0	0.256322	0	0	0	0	chr14	-	33189687	33201559	33189782	33201538
NM_197990	1700025G04Rik	uncharacterized protein C1orf21 homolog	5.72163	7.07712	6.90742	5.8109	6.52703	7.04607	6.99208	6.82704	6.32551	6.0921	7.16042	7.2719	7.04931	5.67303	chr1	-	153731653	153937450	153740523	153853768
NR_028286	1700026D11Rik		0	0.0340023	0	0	0	0	0	0	0	0	0	0	0	0	chr2	+	132316451	132339638	132316451	132316451
NR_033605	1700028B04Rik		0	0	0	0	0.129875	0.146386	0.199606	0	0	0.143479	0	0	0.184875	0	chr7	+	29281959	29282511	29281959	29281959
NR_029436	1700028J19Rik		0.339712	0.587371	0	0.343041	0.139747	0.7188	0.753942	0	0	0.270971	0.410878	0	0	0	chr7	-	51485299	51487926	51485843	51487816
NR_029436	1700028J19Rik		0.0491383	0	0.447624	0	0.329788	0	0	0.529518	0.464868	0	0	0.809514	0.787604	0.388926	chr7	-	51485299	51491492	51485299	51485299
NR_029436	1700028J19Rik		0	0	0.305849	0	0	0	0	0	0	0	0	0	0	0	chr7	-	51485299	51491492	51485712	51486796
NM_026188	1700028P14Rik	uncharacterized protein C9orf135 homolog	0.0681369	0	0.214239	0.667852	0.613957	0.384451	0.104844	0.326387	0.491183	0.452179	0.190457	0	0.29128	0.0958865	chr19	-	23633249	23727302	23633344	23727216
NM_001080777	1700029F12Rik	uncharacterized protein LOC66479 isoform 1	0	0.18124	0	0	0	0	0	0	0	0	0	0	0	0	chr13	-	97792089	97804317	97792405	97804220
NM_025601	1700029H14Rik	uncharacterized protein LOC66501 isoform 1	0.0406166	0.0541001	0.0425694	0.113745	0.0406646	0	0	0	0.117118	0	0	0	0	0	chr8	-	13550732	13562448	13551766	13562348
NM_001080781	1700029H14Rik	uncharacterized protein LOC66501 isoform 2	0	0	0	0	0	0	0	0	0	0.166431	0	0	0	0	chr8	-	13550732	13562448	13551909	13562348
NM_183112	1700029I15Rik	uncharacterized protein C11orf94 homolog precursor	1.39916	1.49091	3.51943	4.31012	2.2413	2.21046	0.861169	2.41392	2.01724	0.619018	1.56438	4.21535	2.39364	3.15037	chr2	+	92223074	92223760	92223104	92223726
NM_001033148	1700029J07Rik	UPF0602 protein C4orf47 homolog	0.972394	0.692595	0.991436	1.04781	1.07361	1.09347	0.950915	1.18131	1.26261	1.35738	0.832976	1.46633	0.831388	0.596069	chr8	-	47038959	47060606	47039099	47058957
NM_001033148	1700029J07Rik	UPF0602 protein C4orf47 homolog	0.904665	0.635019	1.47189	1.68938	0	0.713187	0.33409	0	0	0.413392	0.540187	1.94244	1.21825	0.636794	chr8	-	47038959	47060599	47039099	47058957
NR_027909	1700029M20Rik		0	0	0	0.0482632	0	0	0	0	0	0	0.0240864	0	0	0	chr4	+	135182569	135186113	135182569	135182569
NR_015521	1700030C10Rik		0.347736	1.13147	0.702877	0.79297	0.557035	0.504525	0.366906	0.690023	0.966888	0.678571	0.749826	0.349217	0.714898	1.15348	chr12	-	20810252	20821640	20810252	20810252
NM_028180	1700030F18Rik	protein FAM186A	0.10834	0	0	0	0.216936	0.122258	0	0.519012	0	0.23966	0	0	0.154396	0	chr15	-	99748778	99762089	99748881	99760373
NM_027103	1700030J22Rik	uncharacterized protein C16orf46 homolog	0.954593	0.84852	0	0	1.16993	1.13294	1.19028	1.26128	1.04408	0.891996	1.05811	1.28097	0	1.48233	chr8	-	119493498	119502843	119495036	119495945
NM_027103	1700030J22Rik	uncharacterized protein C16orf46 homolog	0	0	1.0988	1.69737	0	0	0	0	0	0	0	0	1.05031	0	chr8	-	119493498	119502843	119495036	119497561
NM_027103	1700030J22Rik	uncharacterized protein C16orf46 homolog	0	0.612926	0	0	0	0	0	0	0	0	0	0	0	0	chr8	-	119493498	119502859	119495036	119497561
NM_028170	1700030K09Rik	uncharacterized protein C19orf44 homolog	0	0	0	0	0	3.1368	0	3.02611	2.63952	2.84604	0	2.63096	0	0	chr8	+	74967778	74984440	74968649	74984050
NM_028170	1700030K09Rik	uncharacterized protein C19orf44 homolog	0	3.15132	3.80687	0	0	0	0	0	0	0	3.2251	0	0	3.19728	chr8	+	74968648	74984440	74968648	74968648
NR_015496	1700031M16Rik		0	0	0	0	0	0	0	0	0.21038	0	0	0	0	0	chr15	+	98228875	98246566	98228875	98228875
NR_015496	1700031M16Rik		0	0	0	0	0	0	0	0	0	0	0	0	0.187558	0	chr15	+	98232653	98245819	98232653	98232653
NM_001164236	1700034J05Rik	uncharacterized protein C12orf71 homolog isoform 2	0.0124314	0	0	0	0	0.0140284	0.0191286	0	0	0.0137498	0.0347484	0	0	0.0174943	chr6	-	146899822	146902943	146900773	146902064
NM_028509	1700034J05Rik	uncharacterized protein C12orf71 homolog isoform 1	0.0123503	0	0	0	0	0.0139369	0.0190037	0	0	0.0136601	0.0345217	0	0	0.0173801	chr6	-	146899822	146902943	146900773	146902064
NM_026091	1700037H04Rik	UPF0687 protein C20orf27 homolog isoform 2	24.6281	38.562	30.5719	26.9338	31.3025	31.537	27.011	24.4718	30.9748	29.6067	36.0682	34.4245	29.3061	25.0105	chr2	-	130972060	130985756	130972610	130979348
NM_028491	1700040L02Rik	uncharacterized protein C10orf107 homolog	0.394141	0.291657	0.596686	0.735851	0.745368	0.840129	0.606475	0.713205	0.82081	0.775006	0.673265	0.769649	0.811215	0.308144	chr10	-	67893703	68004623	67893996	68004605
NM_001100116	1700047I17Rik2	protein FAM177A1	6.27335	9.47296	9.0366	8.24019	9.94278	8.14099	7.28145	7.08392	6.98399	9.82967	6.60571	7.49747	4.24448	6.97536	chr12	+	56300578	56318133	56300692	56315030
NR_015458	1700047M11Rik		11.4184	10.8574	12.8031	10.3184	8.90484	8.374	9.5865	7.40422	7.72371	9.43807	8.12597	10.4626	11.563	10.0513	chr1	+	184230964	184233420	184230964	184230964
NR_015458	1700047M11Rik		6.26737	7.02641	9.90435	10.4828	10.336	6.76168	9.33707	7.0565	7.42129	9.20521	4.89444	7.68355	11.4904	8.63418	chr1	+	184218245	184233378	184218245	184218245
NR_033553	1700048O20Rik		1.29532	3.70762	2.31081	3.28019	2.17982	3.51436	3.30778	3.93376	3.7748	1.82897	3.27404	2.28339	2.84699	2.63732	chr9	+	121846392	121856134	121846392	121846392
NR_033636	1700049E15Rik		0	0	0	0	0	0	0	0.0604624	0	0	0	0	0	0	chr6	+	147638762	147650896	147638762	147638762
NR_027956	1700052K11Rik		1.96955	2.67803	2.19326	2.06837	2.19782	2.08366	1.79942	1.94565	2.01138	1.90612	2.12184	1.69979	1.63699	2.1365	chr11	-	105040334	105042747	105042047	105042380
NM_028516	1700056E22Rik	uncharacterized protein LOC73363	0.415204	0.711049	0	0.249164	0.35631	0.0669348	0.182539	0.227298	0.513104	0.393633	0.331595	0.893512	0.338082	0.333886	chr1	-	185856910	185857877	185857034	185857739
NM_001033184	1700057G04Rik	uncharacterized protein LOC78459	0	0	0.126652	0	0	0	0	0	0	0	0	0	0	0	chr9	+	92238288	92252714	92245891	92252593
NR_036606	1700060C20Rik		0	0	0	0	0	0.132036	0.180038	0	0	0	0.163526	0.293757	0	0	chr2	+	158017743	158021470	158017743	158017743
NM_030141	1700061G19Rik	uncharacterized protein LOC78625	0.0402672	0.29499	0.147711	0.0563834	0.141102	0.136321	0.0619602	0.0771464	0.0290277	0.0890754	0.112555	0.30329	0.172121	0.141666	chr17	+	57015055	57028261	57015683	57028145
NM_001033168	1700066B19Rik	uncharacterized protein LOC73449	0.019705	0	0.0413047	0.0275915	0.0394565	0.0667092	0.0303206	0.037752	0.0284097	0.0653843	0	0.0494722	0	0	chr18	+	35886642	35890523	35886741	35888502
NM_028546	1700066M21Rik	UPF0565 protein C2orf69 homolog precursor	4.04274	7.25871	5.11842	6.97406	6.70268	5.80298	6.29532	6.16522	5.50222	5.3479	4.70093	4.38475	7.18865	3.89141	chr1	+	57434463	57442266	57434514	57440408
NR_015541	1700066O22Rik		0.289723	0	0	0	0	0	0	0	0	0	0	0	0	0	chr18	-	57675354	57693370	57675354	57675354
NR_015541	1700066O22Rik		0	0.0797355	0	0	0	0	0	0	0	0	0	0	0	0	chr18	-	57664075	57693406	57664075	57664075
NM_183097	1700067K01Rik	UPF0575 protein C19orf67 homolog	0.139662	0.17029	0	0	0	0.465206	0	0.591389	0.190543	0	0.0841784	0.230852	0	0	chr8	+	86525604	86528669	86525640	86528524
NM_183097	1700067K01Rik	UPF0575 protein C19orf67 homolog	0.0658869	0.10344	0	0	0	0.0570662	0	0	0.10577	0	0.059414	0.156084	0	0	chr8	+	86525604	86528669	86525643	86528524
NM_183097	1700067K01Rik	UPF0575 protein C19orf67 homolog	0	0	0.402139	0.537257	0.576218	0	0.811796	0	0	0.689624	0	0	0.136682	0.202483	chr8	+	86525604	86528669	86525604	86525604
NM_026625	1700067P10Rik	uncharacterized protein LOC68224	0	0	0.162614	0	0.0746827	0	0.114781	0.22297	0.0560423	0	0	0	0	0.109172	chr17	+	48226581	48227868	48227005	48227698
NM_026625	1700067P10Rik	uncharacterized protein LOC68224	0	0	0	0	0	0	0	0	0.0551448	0	0	0	0	0	chr17	+	48226581	48227870	48226983	48227698
NM_001033765	1700071K01Rik	prohibitin-like	0.271375	0.433756	0.398192	0.10133	0.326035	0.183743	0.111353	0.173319	0.313005	0.240125	0.15171	0.408796	0.257794	0.763792	chr11	-	81386003	81387041	81386159	81386975
NR_003625	1700073E17Rik		0.0103155	0.0675595	0.0271866	0.0577764	0	0.0732331	0.0317455	0.0494066	0.0594896	0.0143452	0.028834	0.0976872	0.0184792	0.0290332	chr6	+	145336144	145340743	145336144	145336144
NR_003625	1700073E17Rik		0	0	0.0784847	0	0.0504734	0.26789	0	0	0	0.0414131	0	0.282012	0.0533521	0	chr6	+	145336116	145340745	145336116	145336116
NR_003625	1700073E17Rik		0	0.365828	0	0	0	0	0	0	0	0	0	0	0	0	chr6	+	145336116	145350699	145336116	145336116
NR_028299	1700084E18Rik		1.17485	0.52162	1.43655	0	0.784157	0.662888	2.10906	0.938216	1.12923	0.866297	1.64197	2.45802	1.9537	1.10221	chr2	-	30092717	30093151	30092717	30092717
NR_033608	1700084J12Rik		1.71591	1.71416	1.52865	1.44161	0.773073	1.83953	1.18815	0.90418	1.48435	1.7081	1.91854	0.86161	0.611307	1.08663	chr15	-	33334963	33335694	33334963	33334963
NR_030735	1700086L19Rik		2.4272	5.19232	4.16274	4.42853	3.461	4.15002	5.99831	6.41236	3.49942	3.49813	8.42927	4.98587	4.19241	1.48587	chr12	+	75385262	75396937	75385262	75385262
NR_030734	1700086L19Rik		0	0	0	0	0	0	0	0	0	0	0	0	0	0.27738	chr12	+	75385262	75396937	75385262	75385262
NM_001177347	1700092M07Rik	uncharacterized protein LOC74307	0.510037	0	1.06912	0.357085	0.25532	0	0.784808	0.244417	0	0.282064	0.356415	0	0.363545	0	chr19	+	8815207	8815715	8815257	8815646
NM_001110133	1700093K21Rik	uncharacterized protein C2orf74 homolog	0.0405803	0.162155	0	0	0.143951	0.268064	0.374652	0.137801	0.246721	0.473959	0.401345	0.354929	0.204871	0.171321	chr11	-	23416202	23419942	23416439	23418929
NM_026105	1700093K21Rik	uncharacterized protein C2orf74 homolog	0	0	0.118891	0.0794192	0.877728	0.201375	0	0.296423	0.309354	0.341295	0.786639	0.0735209	0.60267	0	chr11	-	23416202	23419195	23416439	23418929
NM_028567	1700094D03Rik	uncharacterized protein C1orf189 homolog	0.752072	1.33565	1.65857	2.15003	1.25493	1.00782	1.35011	1.0206	1.03912	1.24775	1.97081	1.41614	1.58501	1.4332	chr3	+	89866717	89872269	89866757	89869533
NR_027883	1700096J18Rik		0.180245	0.480161	0.566732	1.00954	0	0	1.10939	0.172723	0.519737	0.598082	0.503823	0.452531	0	0.253652	chr11	+	109208180	109214965	109208180	109208180
NR_027388	1700096K18Rik		0.909526	1.11454	1.22017	1.73202	1.8212	1.47797	1.67942	1.08041	1.78338	1.73029	1.67793	2.00948	1.45148	1.27994	chr5	+	25035835	25037284	25035835	25035835
NM_053216	1700102P08Rik	uncharacterized protein C3orf62 homolog	0.303834	0.674496	1.27377	0.709064	0.202795	0.114289	0.311679	0.0970239	0.438054	0.504086	0.424641	0.254273	0.144313	0.356312	chr9	+	108295164	108300098	108295569	108299789
NR_015485	1700108F19Rik		0	0	0	0	0.136435	0	0	0	0	0	0	0	0	0	chr14	+	77077374	77086915	77077374	77077374
NR_015532	1700108J01Rik		0	0	0	0	0	0	0	0	0	0	0.238634	0	0	0	chr14	-	122629126	122632860	122629126	122629126
NR_033788	1700109G14Rik		0	0	0	0.10662	0.0762347	0.171853	0.117166	0	0.109782	0.252661	0.10642	0	0	0	chr14	-	61911819	61924171	61911819	61911819
NM_029685	1700113H08Rik	uncharacterized protein C12orf42 homolog	0	0	0	0	0	0.0726253	0	0.0715094	0	0	0	0.187397	0	0.105039	chr10	+	86668723	86693344	86668890	86693187
NM_029685	1700113H08Rik	uncharacterized protein C12orf42 homolog	0	0	0	0	0	0.0959219	0	0	0.114654	0.0879579	0	0	0	0	chr10	+	86520790	86693344	86536790	86693187
NR_027915	1700120K04Rik		0.532597	0.17735	1.11641	0.372879	0.266613	0.450763	0.40976	0.255159	0.575904	0.14727	0.74436	0.668581	0.189761	0.562127	chr7	-	134747416	134747959	134747591	134747912
NM_029693	1700123K08Rik	uncharacterized protein LOC76658	0.107393	0	0	0	0	0	0	0.0514416	0	0.118783	0	0.134813	0	0	chr5	-	139003067	139005922	139003192	139005888
NR_003643	1700123L14Rik		0.120892	0.120769	0.0316762	0.169277	0	0.136423	0	0.0868568	0.0871484	0.133713	0.0422399	0	0	0	chr6	-	96114496	96116199	96114732	96116055
NM_021437	1700123O20Rik	uncharacterized protein C14orf119 homolog	5.11272	9.96306	0	0	0	0	0	6.64936	8.10326	0	8.68184	0	0	0	chr14	+	55305007	55309579	55308641	55309070
NM_028589	1700125H20Rik	uncharacterized protein C17orf64 homolog	0.091879	0.12238	0.0962964	0	0.643913	0	0.141377	0.264083	0	0.101623	0	0	0	0	chr11	+	84983905	84994656	84987519	84994473
NM_026461	1700129C05Rik	uncharacterized protein LOC67932	0	0	0	0	0.0525166	0	0	0	0	0	0	0	0	0	chr14	-	59751876	59761730	59752240	59761684
NM_025463	1810009A15Rik	uncharacterized protein C11orf98 homolog	17.0369	17.5685	18.0864	21.2392	19.8081	18.1092	15.2217	12.4268	16.6394	17.0201	19.5095	20.4209	15.9774	14.3852	chr19	+	8963392	8965230	8963415	8965010
NM_023707	1810009J06Rik	RIKEN cDNA 1810009J06 precursor	0	0	0	0	0	0	0	0	0	0	0	0	0	0.0488235	chr6	+	40914770	40918426	40914787	40918331
NR_033626	1810010D01Rik		0.43334	0.577194	0.454174	0.78014	0.681767	0.139717	0.571536	0.296534	0.803274	0.410826	0.259559	0	1.23498	0.522705	chr7	-	152391722	152394024	152391722	152391722
NM_001163473	1810010H24Rik	UPF0450 protein C17orf58 homolog	3.08554	2.76235	1.96154	3.25805	3.74753	3.2536	3.19114	2.56827	3.57345	3.63656	3.11056	4.19083	3.74796	1.35248	chr11	+	106889536	106891756	106889723	106891089
NM_001163616	1810011H11Rik	putative uncharacterized protein C10orf128 homolog precursor	0.142775	0.190172	0.48633	0.399837	0.214416	0.241676	0.384462	0.273547	0.154385	0.276356	0.199544	0.0896147	0.356015	0.0502306	chr14	+	33599148	33631154	33599236	33630057
NM_026931	1810011O10Rik	protein C8orf4 homolog	0.602772	0.642298	1.47409	2.64459	1.16674	2.35805	1.17483	0.577439	0.869047	0.933377	1.06709	1.91691	1.03066	0.961358	chr8	-	25548087	25549418	25549047	25549368
NM_001081400	1810013L24Rik	UPF0472 protein C16orf72 homolog	9.50031	11.9832	12.0811	10.7438	10.4732	10.853	11.0134	11.6589	11.0455	9.19923	10.6254	10.4701	9.34669	9.56136	chr16	+	8830192	8859017	8830552	8856131
NM_001081400	1810013L24Rik	UPF0472 protein C16orf72 homolog	5.03765	10.5487	7.4409	12.3361	11.8231	11.7398	11.6814	10.8187	12.8032	12.4137	8.84174	9.52993	11.4177	7.38605	chr16	+	8850297	8852435	8850297	8850297
NM_001099674	1810022K09Rik	uncharacterized protein C8orf59 homolog isoform 2	11.4874	19.9421	25.0283	23.9499	17.8689	19.7388	20.6063	19.8779	22.3769	16.5665	25.6377	23.6594	16.8161	14.4983	chr3	-	14606288	14611256	14606345	14609654
NM_001099674	1810022K09Rik	uncharacterized protein C8orf59 homolog isoform 2	3.79839	0	0	0	0	0	0	0	0	0	0	0	4.29239	0	chr3	-	14606288	14611221	14606345	14611139
NM_001099674	1810022K09Rik	uncharacterized protein C8orf59 homolog isoform 2	1.82082	4.6149	3.16603	4.97731	4.43379	4.57304	3.83076	3.01756	3.66955	4.17473	4.0724	3.68701	3.98705	3.16668	chr3	-	14606288	14611256	14607161	14609654
NM_198630	1810024B03Rik	uncharacterized protein LOC329509	0.170562	0.170388	0.0893813	0.119413	0	0	0	0.122546	0.245908	0.188651	0	0.107055	0.182275	0	chr2	-	127012090	127034016	127012410	127013013
NM_198630	1810024B03Rik	uncharacterized protein LOC329509	0.165855	0.138071	0.173829	0.290293	0.207563	0.304137	0.255205	0.238316	0.298902	0.183444	0.144875	0.156151	0.354471	0.262576	chr2	-	127028302	127034016	127028302	127028302
NM_175141	1810030O07Rik	uncharacterized protein CXorf38 homolog	5.95717	8.76966	7.64275	8.20295	7.22412	6.76026	7.34299	6.25382	8.25074	6.626	7.82423	6.68464	7.6357	6.08715	chrX	-	12232009	12250672	12234988	12250667
NR_027819	1810032O08Rik		0.478646	0.897979	0.680075	0.969538	1.80287	1.28487	0	0.978692	1.52063	2.03725	0	1.45005	1.10241	1.65087	chr11	+	116532973	116537112	116532973	116532973
NR_027820	1810032O08Rik		0.284404	0	0	0	0	0	2.09844	0.365595	0.733927	0	2.5503	0.499092	0	0	chr11	+	116532973	116537112	116532973	116532973
NR_027821	1810032O08Rik		0.228855	0.37533	0.914321	0.385136	0.397006	0.438182	0.655186	0.390131	0.521328	0.449733	0.461454	0.348901	0.817285	0.635199	chr11	+	116532973	116537112	116532973	116532973
NM_024461	1810037I17Rik	uncharacterized protein C4orf3 homolog	24.1534	36.4663	32.4114	32.3017	27.3808	27.0578	24.356	25.1612	24.0889	23.408	24.2116	30.3939	25.6459	22.8114	chr3	+	122627314	122629112	122627377	122628397
NM_001163145	1810041L15Rik	uncharacterized protein KIAA1644 isoform 1 precursor	8.92039	13.9897	11.9514	14.9512	10.2008	7.69114	14.553	16.5085	13.1834	11.8676	13.8223	8.31594	9.43248	14.6408	chr15	-	84209632	84277527	84214821	84250633
NM_001163145	1810041L15Rik	uncharacterized protein KIAA1644 isoform 1 precursor	3.6894	2.45801	2.78737	1.72294	3.68752	3.00585	3.15334	4.31312	2.66323	2.26876	4.66879	4.89297	3.80719	4.90809	chr15	-	84209632	84276975	84214821	84265605
NM_026431	1810043G02Rik	protein C21orf2 homolog	9.3827	14.4388	13.7801	14.3284	15.7779	14.6657	16.026	13.2059	14.4907	11.55	15.7869	16.4668	15.1212	10.0418	chr10	+	77441394	77448183	77441449	77447292
NM_026431	1810043G02Rik	protein C21orf2 homolog	0	0	0	0	0	0	0	0	0	3.70125	0	0	0	0	chr10	+	77441394	77449650	77441449	77447801
NM_027217	1810046K07Rik	uncharacterized protein C11orf53 homolog	0	0	0.0426076	0	0	0	0	0	0	0	0	0	0.0579261	0	chr9	-	51097790	51137022	51098151	51103068
NM_028077	1810055G02Rik	uncharacterized protein C11orf24 homolog precursor	6.56664	0	7.49808	8.68936	0	0	6.1313	4.13629	0	0	0	7.27984	7.29764	7.28385	chr19	+	3708410	3717881	3715726	3717593
NM_028077	1810055G02Rik	uncharacterized protein C11orf24 homolog precursor	0.638658	0.642895	0	0	0	0	0.786706	0	0.547584	0.795559	0.680681	0	0	0	chr19	+	3708332	3717881	3715726	3717593
NM_028077	1810055G02Rik	uncharacterized protein C11orf24 homolog precursor	0	5.44258	0	0	7.16402	6.91692	0	2.86246	5.72062	5.69543	7.0997	0	0	0	chr19	+	3708332	3717881	3715726	3717593
NR_015608	1810058I24Rik		7.73881	10.7226	9.05557	12.1451	10.9172	11.2591	9.9101	9.03303	9.03199	9.07357	12.5769	10.888	10.2317	4.53897	chr6	+	35202698	35212059	35202698	35202698
NR_027875	1810058I24Rik		1.92382	1.61417	1.81011	0	2.42022	2.25283	1.91014	1.42835	1.86603	2.52417	0	2.34879	2.09291	3.56046	chr6	+	35202731	35212059	35202731	35202731
NR_027981	1810064F22Rik		0	0	0	0	0	0.0243757	0	0	0.0311429	0	0	0	0	0	chr9	-	22011229	22018304	22011229	22011229
NM_027237	2010003K11Rik	uncharacterized protein C11orf86 homolog	0	0	0.0985546	0	0.0470723	0	0	0	0	0	0	0	0	0	chr19	-	4496787	4498583	4497515	4498519
NM_029733	2010005H15Rik	uncharacterized protein LOC76770	0	0	0	0	0	0.157176	0	0.0330044	0	0	0	0	0	0	chr16	+	36221647	36257513	36253131	36257458
NM_029733	2010005H15Rik	uncharacterized protein LOC76770	0	0.802032	0.360623	0	0.172243	0	0	0.0416595	0.372059	0.190286	0	0.431932	0.245209	0	chr16	+	36221647	36257513	36253131	36257458
NR_033207	2010016I18Rik		0	0	0	0.0526958	0.0903841	0.0755432	0	0	0.0964751	0	0	0	0	0	chr3	-	106284903	106288831	106284903	106284903
NM_026333	2010106E10Rik	uncharacterized protein LOC67715 isoform 2 precursor	0	0	0	0	0	0.048529	0	0	0.124004	0.0475652	0.0601033	0	0	0	chrX	+	109608882	109671952	109608955	109671578
NM_027360	2010107E04Rik	6.8 kDa mitochondrial proteolipid	231.14	237.48	242.544	259.387	232.527	211.555	251.659	214.877	230.987	174.127	237.131	200.42	236.335	214.893	chr12	-	113199586	113205188	113199720	113201564
NM_027251	2010107G23Rik	uncharacterized protein C10orf35 homolog	6.37894	7.67498	8.76905	8.01802	8.61431	8.30329	7.53278	8.01498	8.17022	5.47728	9.62017	8.04487	7.42406	7.64075	chr10	-	61570403	61573761	61571601	61572724
NM_027251	2010107G23Rik	uncharacterized protein C10orf35 homolog	0	1.32473	0	0	0	0	0	0	0	1.00669	0	0	1.04248	0	chr10	-	61570403	61573761	61571601	61572724
NM_025929	2010109I03Rik	intectin precursor	0	0	0	0	0.0269538	0.0303806	0.0828513	0	0.00242593	0.0297772	0	0.0675916	0	0.0852442	chr15	-	74708765	74712134	74710277	74712095
NR_027924	2010204K13Rik		6.8715	7.62718	8.92732	9.32101	6.59296	7.26961	5.6171	9.189	8.15263	7.36274	13.8052	10.2433	9.1798	7.2525	chrX	-	6988942	6998173	6988942	6988942
NM_028096	2010300C02Rik	uncharacterized protein KIAA1211-like homolog	2.21827	3.6642	5.06434	9.15089	3.6431	6.04541	4.61286	3.22383	2.67259	2.54142	5.77021	2.83939	3.78473	3.13951	chr1	-	37668520	37776656	37669101	37701475
NM_028096	2010300C02Rik	uncharacterized protein KIAA1211-like homolog	0.826245	2.80403	1.83323	6.14152	1.41242	2.61884	0.775125	2.58896	2.39964	1.92478	4.82028	1.52344	3.17683	1.24024	chr1	-	37668521	37682913	37669101	37682829
NR_029440	2010320M18Rik		6.26866	8.46098	6.83284	9.71384	6.77815	5.37621	7.07355	5.60539	6.14574	5.45433	6.65844	6.08551	4.88336	6.4692	chr8	+	73300760	73301505	73300760	73300760
NM_026961	2200002J24Rik	uncharacterized protein LOC69147	0	0	0	0	0	0	0	0.106604	0	0	0	0	0	0	chr7	+	31483944	31485553	31484801	31485399
NM_027335	2210016F16Rik	UPF0553 protein C9orf64 homolog	3.8781	4.45064	4.19157	4.21813	3.24135	3.57529	3.22343	3.11789	2.97036	2.91066	4.13763	4.34667	3.62616	2.94803	chr13	-	58481406	58486586	58483140	58486515
NM_028211	2210016L21Rik	uncharacterized protein C12orf43 homolog	46.6268	66.97	66.1787	62.2199	66.1834	63.9277	61.5678	61.3834	64.2794	61.895	74.0134	60.824	69.0399	52.1959	chr5	+	115392210	115398549	115392216	115398006
NM_144544	2210407C18Rik	epithelial progenitor 1 precursor	0	0	0	0	0	0.0756402	0	0	0	0	0	0	0	0	chr11	-	58421707	58426994	58421829	58426380
NM_001145676	2210408I21Rik	uncharacterized protein KIAA0825 homolog isoform 1	0.864631	1.16185	1.34163	1.03079	1.33898	1.81105	1.67571	1.47666	1.46115	1.19396	1.81576	1.65489	1.36108	0.652285	chr13	+	77274796	77752940	77314114	77751905
NM_001081353	2210408I21Rik	uncharacterized protein KIAA0825 homolog isoform 2	0.307805	0.691378	0	0.367275	0	0	0	0.889099	0.503903	0	0	0	0	0.267545	chr13	+	77274796	77333166	77314114	77332489
NR_028285	2210417A02Rik		0.130468	0	0	0	0	0	0	0	0	0	0	0	0	0.367205	chr5	+	149553415	149554715	149553415	149553415
NM_027090	2300009A05Rik	uncharacterized protein C15orf61 homolog precursor	11.2737	18.1358	13.6827	15.547	15.1705	15.8362	17.2869	16.5198	20.1642	16.8639	18.9123	16.4799	14.9176	9.65269	chr9	-	63242253	63247051	63242354	63247028
NM_027090	2300009A05Rik	uncharacterized protein C15orf61 homolog precursor	1.34816	1.92586	1.83448	1.84304	1.79623	1.72695	0	1.5862	0	0	2.1714	2.46005	1.92387	2.29209	chr9	-	63246108	63247039	63246401	63247028
NM_027981	2310002L09Rik	uncharacterized protein LOC71886 isoform 1	0	0	0	0	0	0	0	0	0	0	0	0	0.0374049	0	chr4	-	73587482	73596750	73588611	73596603
NM_001159940	2310007B03Rik	uncharacterized protein C2orf54 homolog	0	0	0	0	0	0	0	0	0	0	0	0.0269415	0	0.0302023	chr1	-	95047931	95057447	95048584	95056706
NM_172411	2310007B03Rik	uncharacterized protein C2orf54 homolog	0	0	0	0	0	0	0	0	0	0	0	0.0274078	0	0.0307252	chr1	-	95047931	95057525	95048584	95056706
NM_001081226	2310009B15Rik	uncharacterized protein C1orf53 homolog	6.1798	9.0581	5.75259	8.13401	6.83573	7.50679	7.84405	5.42756	8.09306	8.16153	8.23903	8.53903	6.68403	5.07559	chr1	-	140748555	140753431	140748678	140753394
NM_001081226	2310009B15Rik	uncharacterized protein C1orf53 homolog	5.01436	8.5735	7.33197	6.4355	8.44157	5.57905	8.33465	9.07892	5.12541	9.28121	9.2726	4.28751	6.56079	5.45252	chr1	-	140748555	140753096	140748555	140748555
NM_025521	2310011J03Rik	UPF0449 protein C19orf25 homolog	0	0	0	12.3863	0	0	0	0	0	0	0	0	0	0	chr10	-	79780999	79783293	79782092	79783057
NR_033514	2310015A10Rik		3.66334	3.23996	4.01353	3.25554	4.45989	3.52764	4.37422	3.99575	4.84502	4.09508	3.50885	5.29768	4.92721	2.98319	chr12	-	81221532	81233831	81221532	81221532
NM_175107	2310022A10Rik	uncharacterized protein C19orf47 homolog isoform 1	5.14814	5.95121	8.18904	6.33855	4.39552	6.05698	5.42569	4.7033	4.12727	5.43902	6.00071	5.4154	5.22088	4.52175	chr7	+	28338313	28367117	28341508	28365856
NM_001122767	2310022A10Rik	uncharacterized protein C19orf47 homolog isoform 2	2.59478	4.15941	2.41028	2.61902	4.02932	2.99985	4.20806	3.16162	4.43443	2.13107	4.95659	4.3756	3.57574	4.04064	chr7	+	28345494	28367117	28345603	28366467
NM_175149	2310022B05Rik	uncharacterized protein C1orf198 homolog	36.1703	55.8246	54.5673	48.6012	53.8661	50.5101	53.4308	52.0982	52.991	49.4585	53.5122	57.2152	52.4306	42.6162	chr8	-	127159655	127187269	127161807	127187083
NM_025865	2310030G06Rik	uncharacterized protein C11orf52 homolog	0.348999	1.22025	0.731557	1.46604	0.960882	1.27996	0.872649	1.003	0.943445	0.530767	1.21941	0.766687	1.36754	0.552525	chr9	-	50547795	50554626	50548605	50554620
NM_024210	2310033P09Rik	multiple myeloma tumor-associated protein 2 homolog	7.64171	10.5275	11.8077	11.9842	9.35576	9.11618	7.05511	6.81863	6.10682	7.67938	9.58158	9.20911	8.95981	9.34052	chr11	+	59021862	59024236	59021930	59023846
NM_029349	2310035C23Rik	lisH domain and HEAT repeat-containing protein KIAA1468 isoform 2	4.61065	7.08889	4.65467	4.02754	3.91289	5.39455	4.02085	6.54679	4.10627	2.31883	7.41077	3.70123	3.78362	0	chr1	+	107560437	107651708	107560684	107650200
NM_173187	2310035C23Rik	lisH domain and HEAT repeat-containing protein KIAA1468 isoform 1	1.11158	2.15715	1.68364	0	2.47647	1.20796	2.35437	2.85278	1.74989	2.50386	1.94945	1.02776	0.925038	4.21329	chr1	+	107560437	107651708	107560684	107650200
NM_029349	2310035C23Rik	lisH domain and HEAT repeat-containing protein KIAA1468 isoform 2	1.035	0	2.01485	4.46817	1.73127	2.87067	2.96904	0	3.99775	1.75521	0	4.16908	2.9745	2.71044	chr1	+	107589460	107651708	107589464	107650200
NM_025966	2310039H08Rik	uncharacterized protein C6orf226 homolog	4.60988	5.71675	2.99887	4.22907	4.29703	4.75364	2.93518	3.42662	2.7502	3.07685	2.77707	3.59187	3.85087	2.68441	chr17	+	46909583	46910356	46909761	46910106
NM_026336	2310057J18Rik	protein LEG1 homolog precursor	0	0	0	0	0	0	0	0	0.140677	0	0	0	0	0	chr10	-	28692093	28706112	28692470	28706098
NM_026655	2310057M21Rik	uncharacterized protein C10orf88 homolog	4.75102	6.51588	5.94559	7.90282	7.01999	7.2001	7.4934	6.95434	6.66359	5.58583	7.59391	7.13214	5.84653	4.67904	chr7	-	138486231	138506212	138487083	138506185
NM_026655	2310057M21Rik	uncharacterized protein C10orf88 homolog	0.35719	0.471972	0.351769	0	0	0	0	0	0	0	0	0	0	0.55496	chr7	-	138486231	138506212	138486231	138486231
NM_001033630	2310061I04Rik	uncharacterized protein C6orf136 homolog	42.224	47.882	55.7391	53.3004	44.7391	43.9518	43.6257	36.7341	39.7873	48.1027	45.9447	51.0403	46.2021	46.6166	chr17	-	36029621	36034323	36029797	36034207
NM_025880	2410002F23Rik	uncharacterized protein C19orf48 homolog	12.6122	14.9877	16.4614	16.6736	18.7624	15.7937	20.2895	18.2078	18.2968	17.3075	18.5808	22.0423	19.0548	14.0217	chr7	+	51502091	51507689	51506042	51506897
NM_025880	2410002F23Rik	uncharacterized protein C19orf48 homolog	1.72619	2.27341	0	0	3.35427	2.03279	3.67737	2.35948	0	2.25849	2.09949	0	3.43896	2.59002	chr7	+	51502156	51507689	51506042	51506897
NM_025880	2410002F23Rik	uncharacterized protein C19orf48 homolog	0	3.63467	0	0	0	0	0	0	0	0	0	0	0	0	chr7	+	51502095	51507689	51506042	51506897
NM_025880	2410002F23Rik	uncharacterized protein C19orf48 homolog	0	0	0	4.20806	0	0	0	0	2.70507	0	0	0	0	0	chr7	+	51502091	51507689	51506042	51506897
NM_025880	2410002F23Rik	uncharacterized protein C19orf48 homolog	0	0	4.77475	0	0	0	0	0	0	0	2.94532	0	0	0	chr7	+	51505390	51507685	51506042	51506897
NM_025555	2410004B18Rik	UPF0690 protein C1orf52 homolog	11.1416	17.1211	16.3365	16.3363	12.9472	16.7997	14.9846	14.1101	13.4026	13.6767	13.6666	16.5114	14.3549	13.3345	chr3	+	145600995	145607239	145601022	145606834
NM_025555	2410004B18Rik	UPF0690 protein C1orf52 homolog	2.92928	4.84296	4.91035	6.39973	4.71679	3.79593	3.95385	4.15111	4.34872	3.24603	4.60304	3.66528	4.43726	3.13849	chr3	+	145600995	145607790	145601022	145602037
NM_001201333	2410004P03Rik	uncharacterized protein C2orf50 homolog isoform 2	0.262391	0.427162	0.183337	0	0.437834	0.657998	0.269165	0.335143	0.126101	0.290218	0	0.65877	0.166164	0.164112	chr12	-	17011763	17018533	17012621	17018151
NM_001201332	2410004P03Rik	uncharacterized protein C2orf50 homolog isoform 1	0	0	0	0.437797	0	0	0	0	0	0	0.873952	0	0	0	chr12	-	17011763	17018533	17013850	17018151
NR_030738	2410006H16Rik		26.831	28.1079	29.959	33.0694	44.6207	36.0169	35.7666	40.1631	49.8084	39.3748	51.2244	40.506	39.4924	20.2559	chr11	+	62416378	62418308	62416378	62416378
NR_030738	2410006H16Rik		0	0.937613	0	0.914968	0	0	0.954752	0	0	0	0	0	0	1.05724	chr11	+	62416378	62418308	62416378	62416378
NM_153152	2410015M20Rik	MICOS complex subunit MIC13 precursor	41.1989	58.0458	45.5882	49.2991	48.3139	42.6945	42.8098	41.6727	49.2228	42.1189	52.0742	44.3003	50.0549	39.1523	chr17	-	56746874	56749194	56747166	56749091
NR_033517	2410017I17Rik		0	0	0	0	0	0.0391097	0	0	0	0	0	0	0	0	chr17	+	36281962	36299319	36298473	36299145
NR_015504	2410018L13Rik		0.828091	0.967152	1.53249	0.592605	0.956864	1.14447	1.06721	0.902832	1.05621	0.962149	1.22567	0.675971	1.26197	0.808921	chr12	+	22990696	23046943	22990696	22990696
NR_015504	2410018L13Rik		0.544372	1.15394	0	0.97906	0.713184	0.503689	1.41291	1.16979	1.1126	1.11152	0.959584	1.16992	0.87267	0.425477	chr12	+	22990696	23046943	22990696	22990696
NM_001162906	2410089E03Rik	protein JBTS17	5.13762	5.19267	5.83836	4.41033	4.91813	5.80012	5.83898	5.88188	5.98051	4.89583	6.40244	7.10928	5.51986	5.12253	chr15	+	8119105	8221158	8121740	8220855
NM_001081236	2410131K14Rik	UPF0454 protein C12orf49 homolog precursor	5.51382	6.16915	6.60722	5.63605	6.34838	6.36734	7.8338	6.10932	6.59814	5.73267	6.96122	7.5215	7.04438	5.30225	chr5	+	118695235	118713123	118695356	118711192
NM_029747	2410137M14Rik	uncharacterized protein LOC76797	0	0	0	0.0958394	0.342631	0.154477	0	0	0.197363	0	0	0.343685	0.292599	0.288962	chr17	-	37114645	37118182	37114926	37118087
NM_029747	2410137M14Rik	uncharacterized protein LOC76797	0	0	0	0	0	0	0	0	0	0.0739195	0	0	0	0	chr17	-	37114645	37118182	37115399	37118087
NM_001033164	2510002D24Rik	UPF0545 protein C22orf39 homolog	5.55013	8.27266	8.77162	7.77146	7.62941	6.41225	7.45567	7.00483	7.74788	6.96698	9.41908	7.40956	9.35196	7.6865	chr16	+	18836672	18840206	18836688	18839308
NM_001001881	2510009E07Rik	UPF0524 protein C3orf70 homolog	8.18105	13.2467	11.0078	10.8922	11.3206	12.1512	11.7726	12.3899	12.1113	11.4246	10.629	12.2779	12.4117	9.55762	chr16	-	21649117	21694738	21653274	21694478
NM_029841	2510039O18Rik	uncharacterized protein KIAA2013 precursor	7.58693	7.82456	7.83053	8.19952	7.46945	7.45713	8.73965	7.45087	7.39353	6.74432	9.52016	7.6033	7.65244	6.58087	chr4	+	147315003	147321423	147315133	147320727
NM_029841	2510039O18Rik	uncharacterized protein KIAA2013 precursor	0	1.14437	1.13334	1.44608	1.18904	1.16615	1.3192	1.08197	1.03559	1.01258	0.781501	1.24663	1.29599	1.0315	chr4	+	147315003	147321423	147315133	147319591
NR_024619	2610001J05Rik		6.97038	5.55262	0	9.08566	7.91477	8.56928	0	7.5187	7.84356	0	8.35581	2.28121	0	0	chr6	-	13819073	13821483	13819073	13819073
NR_024619	2610001J05Rik		0	4.77547	8.63921	0	0	0	8.84399	0	0	6.1711	0	6.40088	8.42916	8.52239	chr6	-	13819073	13821483	13819073	13819073
NM_025921	2610002M06Rik	charged multivesicular body protein 1b-2	6.48294	9.60999	8.22774	8.06398	8.50381	9.39432	8.70069	8.81425	8.54663	8.21136	8.75707	8.98633	9.2368	6.58771	chrX	-	104978090	105011673	104983147	105011489
NR_028428	2610005L07Rik		8.54004	13.3139	12.949	11.5283	12.1566	12.3143	13.9362	13.6813	12.7222	10.7356	15.6628	14.946	13.1489	9.80812	chr8	-	19978159	19984375	19978159	19978159
NR_028428	2610005L07Rik		4.6862	0	6.27982	5.07691	0	0	0	0	0	0	0	0	0	5.03885	chr8	-	19981359	20020392	19981359	19981359
NM_001004362	2610008E11Rik	uncharacterized protein LOC72128	3.21006	4.51574	4.49767	5.37803	4.84898	4.71554	4.71411	4.4452	4.2871	4.68418	5.33646	5.20322	4.95884	3.97848	chr10	-	78527118	78560345	78529215	78560223
NR_015560	2610028E06Rik		0.260251	0	0	0.195911	0	0.162548	0	0.132816	0	0	0	0.351319	0	0	chr4	-	125565094	125599554	125565094	125565094
NR_015560	2610028E06Rik		0	0.271249	0.241894	0.0895416	0.353402	0.266222	0.334244	0.0235656	0.469769	0.330356	0.113846	0.194584	0.348185	0.229265	chr4	-	125565094	125599554	125565094	125565094
NR_015556	2610035D17Rik		3.5676	5.57523	5.76918	5.114	4.8672	5.41008	5.04636	4.3394	3.7368	5.96063	3.7147	1.54064	5.0421	2.1721	chr11	-	112905219	113034356	112905219	112905219
NR_015556	2610035D17Rik		3.4334	3.06129	3.43324	3.79585	2.16443	2.25353	1.53182	2.75582	2.86607	1.91681	3.09687	5.25394	2.40868	4.25005	chr11	-	112905219	113063152	112905219	112905219
NR_015556	2610035D17Rik		0	0	0	0	1.28383	0	0	0	0	0	0	0	0	0	chr11	-	112905219	113063152	112905219	112905219
NM_153780	2610044O15Rik8	uncharacterized protein LOC72139	3.07725	4.53798	4.27632	4.00108	5.36414	5.519	5.46437	5.09302	6.39755	5.8873	5.56804	5.00103	5.97019	2.70578	chr17	-	95159283	95234139	95159283	95159283
NM_153780	2610044O15Rik8	uncharacterized protein LOC72139	2.66253	4.49205	3.9811	4.82168	3.12769	4.46671	4.08324	3.48577	3.60839	3.78019	4.29171	3.69902	3.92021	2.94852	chr17	-	95214078	95233788	95218235	95233664
NM_026005	2610301B20Rik	protein C8orf37 homolog	7.88396	12.5825	11.2407	12.1665	12.6103	12.3967	12.1313	11.9069	11.8446	10.7888	12.6731	9.74831	13.1899	8.69592	chr4	+	10801644	10826570	10801761	10825199
NR_028298	2610306M01Rik		2.94495	3.70466	3.31517	3.58907	3.16683	3.56944	3.27273	2.71678	3.38099	2.59376	3.58234	2.19073	3.73009	2.45589	chr6	-	86798400	86799434	86799123	86799348
NM_183287	2610318N02Rik	uncharacterized protein LOC70458	0.394111	0.721797	0.722854	0.206943	0.24661	0.667112	0.454822	0.519139	0.213079	0.544886	0.688515	0.371053	0.421182	0.415963	chr16	-	17113490	17125199	17113544	17121610
NM_001002004	2610507B11Rik	protein KIAA0100 precursor	38.4155	38.5076	44.0143	38.9418	36.5545	38.3744	40.2925	37.9503	34.3259	35.7348	35.9055	38.9613	37.9066	39.1197	chr11	+	78075255	78104127	78075351	78103485
NM_181075	2610524H06Rik	uncharacterized protein C12orf76 homolog precursor	4.64148	6.58903	6.65686	7.18326	8.31561	9.16606	7.32991	6.69918	6.0755	6.21451	10.2426	7.97318	8.09331	5.41449	chr5	-	115271945	115273477	115272447	115273454
NM_025572	2610528J11Rik	type III endosome membrane protein TEMP	0	0	0	0	0	0	0	0.0609715	0	0	0	0	0	0	chr4	+	118199879	118202822	118201897	118202400
NR_037693	2700046A07Rik		0.211424	0.563221	0.738631	0.559192	1.12893	1.08689	1.229	0.990154	1.38863	1.24718	0.755136	0.943666	1.70705	0.661177	chr18	-	62911327	62916001	62911327	62911327
NM_029818	2700049A03Rik	protein TALPID3 isoform 2	0.338788	0.770275	0.536777	1.09107	0.479784	0.914122	0.183579	0.681183	0.987624	0.265588	0.662217	0.415637	0.481061	0.662748	chr12	+	72237834	72344290	72238826	72344082
NM_001163378	2700049A03Rik	protein TALPID3 isoform 1	0.174823	0.178851	0.642729	0	0.416736	0.196937	0.778946	0.335576	0	0.622074	0.17856	0.423186	0.483064	0	chr12	+	72237834	72344290	72238826	72344082
NM_026528	2700060E02Rik	UPF0568 protein C14orf166 homolog	16.5442	19.5879	18.7573	23.0686	23.3351	20.7831	18.3056	18.9387	20.1022	18.4139	17.4993	20.8119	18.7796	16.644	chr14	-	20630623	20643045	20631304	20642951
NM_026529	2700062C07Rik	UPF0711 protein C18orf21 homolog	4.6794	8.4466	6.81821	7.88437	6.84152	7.44963	9.33716	6.91307	6.90323	8.46515	6.00435	5.27573	8.33505	5.52965	chr18	+	24629371	24636268	24629404	24635923
NM_026529	2700062C07Rik	UPF0711 protein C18orf21 homolog	0.349045	0	0	0	0	0.630132	0	0	0.503758	0	0.488264	0.350559	0	0.39297	chr18	+	24629371	24636268	24629371	24629371
NM_028314	2700097O09Rik	uncharacterized protein LOC72658	2.26811	1.63971	3.43039	2.488	2.63091	3.38601	4.31772	1.46031	2.49788	4.22297	3.92652	4.5366	5.3108	2.92348	chr12	-	56146647	56154714	56146813	56154334
NR_030764	2700097O09Rik		1.19584	0	1.2327	2.13246	1.22439	1.37174	0	1.54869	1.07784	0	0	0	0	0	chr12	-	56146647	56181097	56146647	56146647
NM_028314	2700097O09Rik	uncharacterized protein LOC72658	1.19409	1.33162	1.4926	1.66469	1.93684	1.76295	2.15918	0.975483	1.64299	1.91955	1.87936	1.94116	2.16505	1.36988	chr12	-	56154740	56181097	56158183	56181064
NM_028314	2700097O09Rik	uncharacterized protein LOC72658	0	1.97906	0	0	0	0	0	0	0	0	0	0	0	0	chr12	-	56146647	56181097	56146813	56181064
NR_033780	2810001G20Rik		7.72529	9.07927	8.98123	8.90828	9.2943	10.4027	9.6895	8.70709	8.70446	9.11902	10.3433	7.82339	10.1757	7.39994	chr11	+	63892985	63896761	63892985	63892985
NR_027831	2810002D19Rik		1.52404	2.78531	1.7459	2.48141	1.41939	1.9998	1.47249	1.7316	2.24839	1.56807	1.73373	2.31359	1.71705	1.69583	chr2	+	94246863	94251837	94246863	94246863
NM_025615	2810004N23Rik	uncharacterized protein C1orf131 homolog	5.86527	7.22299	7.6554	7.20694	7.47491	7.65217	6.36142	6.39193	6.30229	5.20622	6.89905	8.8211	6.36666	6.73612	chr8	-	127363254	127386929	127363733	127386872
NM_001134717	2810006K23Rik	probable peptide chain release factor C12orf65 homolog, mitochondrial isoform a	4.45964	4.32127	4.82819	4.19938	3.21043	3.71778	3.29616	2.48373	3.29017	2.90761	3.78952	3.93532	4.5087	4.34555	chr5	+	124778097	124791853	124788653	124790881
NM_172403	2810021J22Rik	uncharacterized protein LOC69944	1.32009	1.89358	1.83968	1.97708	1.59276	1.72432	1.71876	1.47297	1.56164	1.57776	1.78415	1.83318	1.38481	1.46984	chr11	+	58680741	58697840	58682493	58694815
NR_027984	2810025M15Rik		0	8.1859	7.28968	8.15023	0	0	0	0	0	0	8.26195	0	0	7.69472	chr1	+	159342482	159350367	159342974	159350019
NR_015579	2810032G03Rik		2.87857	3.03299	3.06199	2.04541	2.62388	3.34533	2.1155	2.38718	1.36275	1.66321	2.34181	1.618	1.959	2.11614	chr12	+	5383307	5422938	5421708	5422050
NR_015598	2810047C21Rik1		0.0211375	0.156861	0.0981095	0.0549666	0.0453481	0.0851891	0	0.0289271	0.030475	0.100197	0.101287	0.1213	0.0430261	0.0509931	chr7	+	10034292	10041283	10034292	10034292
NR_015598	2810047C21Rik1		0	0	0	0	0	0	0.112953	0	0	0	0	0	0	0	chr7	+	10034292	10041283	10034292	10034292
NM_028814	2810403A07Rik	UPF0469 protein KIAA0907	10.5736	12.1613	14.9233	13.3068	14.7426	13.9084	15.671	13.9969	14.0755	14.4483	14.2111	15.757	14.8921	11.5935	chr3	+	88489715	88516855	88489771	88515751
NR_015493	2810403D21Rik		0.29043	0.222423	0	0	0	0	0	0.0646943	0	0	0.314027	0	0.0962276	0.19006	chrX	+	106029995	106070109	106029995	106029995
NR_015493	2810403D21Rik		0.126923	0.691956	0.268492	0.741586	0.611818	0.343234	0.360947	0.384611	0.459724	0.535393	0.645984	0.807354	0.232216	0.34399	chrX	+	106029995	106082235	106029995	106029995
NR_015493	2810403D21Rik		0.0317153	0.0426052	0.103404	0.0705256	0.0512742	0.0769805	0.0485486	0.0285768	0.0249873	0.0327754	0	0.0429615	0.0615113	0.0418525	chrX	+	106029995	106034841	106029995	106029995
NR_015493	2810403D21Rik		0	0	0	0	0	0.29355	0	0	0.248656	0	0	0	0	0.0795196	chrX	+	106029816	106082235	106029816	106029816
NR_033447	2810405F15Rik		0.101038	0.0448599	0.317688	0.141477	0.0674384	0.114018	0.259117	0.225844	0.339901	0.186256	0.141212	0.169114	0.335921	0.142187	chr2	-	115900283	115901832	115900283	115900283
NM_027419	2810408A11Rik	protein phosphatase inhibitor 2-like isoform 1	0.0686849	0	0.215962	0.288524	0.0687661	0	0	0	0	0.227908	0.191989	0	0	0	chr11	-	69710859	69714488	69710935	69714253
NM_027419	2810408A11Rik	protein phosphatase inhibitor 2-like isoform 1	0	0	0	0	0	0	0.142265	0	0.0664218	0	0	0	0	0.477069	chr11	-	69710859	69714488	69710990	69714253
NM_027419	2810408A11Rik	protein phosphatase inhibitor 2-like isoform 1	0	0	0	0	0	0	0	0	0	0	0	0	0.24192	0	chr11	-	69710859	69714488	69710935	69714253
NM_027419	2810408A11Rik	protein phosphatase inhibitor 2-like isoform 1	0	0	0	0	0	0.211542	0	0	0.0677982	0	0	0.156069	0	0	chr11	-	69710859	69714488	69710935	69713383
NM_027419	2810408A11Rik	protein phosphatase inhibitor 2-like isoform 1	0	0	0	0	0	0	0	0.0604843	0	0	0	0.159341	0	0	chr11	-	69710859	69714488	69711637	69714253
NR_030682	2810410L24Rik		2.10999	2.93089	2.78009	2.65903	3.10837	2.41507	2.5046	2.82978	2.91171	2.83386	3.32808	3.25414	3.26413	2.92689	chr11	-	120047963	120051170	120047963	120047963
NM_025577	2810428I15Rik	uncharacterized protein C19orf60 homolog	33.5197	47.5704	39.8363	43.4431	41.2499	33.6604	36.9947	37.3721	37.9712	30.3438	47.6838	38.0706	36.3947	33.6935	chr8	-	73028194	73030638	73028335	73030632
NR_015522	2810429I04Rik		1.46583	0	1.84703	0.962222	0	2.79585	1.71167	1.35749	0	0	0.820967	1.39876	0	1.10271	chr13	+	3477505	3484466	3477505	3477505
NR_015522	2810429I04Rik		0.313629	1.31737	1.59837	0.578568	0.871742	0.376453	0.455655	0.722382	0.411712	0	0.399044	0.882988	0.578157	0.913259	chr13	+	3477548	3497843	3477548	3477548
NR_015522	2810429I04Rik		0.302104	0.331755	0.171481	0.253343	0.359404	0.405437	0.226423	0.261782	0.24575	0.386921	0.204313	0.465585	0.207762	0.192327	chr13	+	3477548	3487304	3477548	3477548
NR_015522	2810429I04Rik		0	0	0	0.618874	0	0	0.409867	0	1.4402	0.883802	0.880073	0	0.98889	0.466304	chr13	+	3477548	3491644	3477548	3477548
NR_033474	2810433D01Rik		0.0801565	0.373681	0.210026	0.280594	0.0802512	0.271362	0.0616695	0.0383939	0	0.0886574	0.0560136	0.201245	0	0	chr11	-	102480820	102485730	102480820	102480820
NR_029441	2810454H06Rik		0.207518	0.230339	0.163121	0.314787	0.207763	0.175633	0.239485	0.314745	0.324122	0.286907	0.362535	0.173668	0.344954	0.170352	chr6	+	134847978	134850803	134847978	134847978
NM_001144993	2810459M11Rik	uncharacterized protein C2orf72 homolog isoform 2	1.48004	1.81675	1.75483	2.43812	1.29935	1.26686	0	1.7444	1.42354	1.25764	1.87915	0.78437	1.42809	1.83777	chr1	+	87942437	87952031	87942537	87949664
NM_001144992	2810459M11Rik	uncharacterized protein C2orf72 homolog isoform 1	0	0	0.434679	0	0.428995	0.419283	1.44988	0	0.270725	0.202634	0.249965	0.781369	0.266944	0	chr1	+	87942437	87952031	87942537	87949664
NM_026054	2810474O19Rik	uncharacterized protein KIAA1551	1.34676	2.00003	2.1416	0.962445	0	2.20978	1.09348	1.86837	1.62923	1.73785	1.83897	1.9821	1.70931	1.22835	chr6	+	149257935	149284185	149273979	149283271
NM_026054	2810474O19Rik	uncharacterized protein KIAA1551	0.294543	0.196161	0.0343004	0.160389	0.133403	0.184656	0.0251789	0.274312	0.212329	0.0904945	0.117207	0.123249	0.0958501	0.0460554	chr6	+	149259937	149262911	149259937	149259937
NM_026054	2810474O19Rik	uncharacterized protein KIAA1551	0	0	0	0	0	0	0	0	0	0	0	0	0	0.242421	chr6	+	149257935	149278306	149273979	149278305
NM_026054	2810474O19Rik	uncharacterized protein KIAA1551	0	0	0	0	1.81547	0	0	0	0	0	0	0	0	0	chr6	+	149257935	149284185	149273979	149283271
NM_026054	2810474O19Rik	uncharacterized protein KIAA1551	0	0	0	0.738951	0	0	0.811935	0	0	0	0	0	0	0	chr6	+	149257935	149284185	149273979	149283271
NR_027851	2900005J15Rik		0.619372	0.923981	0.597218	1.04072	1.2154	0.559152	1.06741	1.13918	0.9287	1.1235	1.03876	0.933014	1.34141	0.976212	chr5	+	24606792	24608825	24606792	24606792
NM_144518	2900011O08Rik	uncharacterized protein C16orf45 homolog	65.4822	91.1771	86.318	85.3769	82.8143	75.2021	84.7116	82.1028	85.9341	79.4645	91.7833	70.4054	76.79	76.3177	chr16	+	13986729	14101587	13986883	14099998
NM_172884	2900026A02Rik	uncharacterized protein KIAA1671 isoform 2	2.95616	4.78076	4.58839	6.63717	3.89965	4.2138	4.16072	4.16279	4.14216	3.82748	4.39774	4.12177	4.41447	4.5074	chr5	-	113515342	113592333	113521438	113592128
NR_015489	2900041M22Rik		0.357545	0.582069	0.458009	1.2238	0.596612	0.403477	0.611293	0.532805	0.744598	0.307583	0.721798	0.598445	0.792494	0.614972	chr11	+	117472560	117474731	117472560	117472560
NR_015605	2900052N01Rik		4.69061	13.1818	13.2777	9.91946	20.105	12.1886	16.3057	19.0931	19.4112	17.1078	15.9555	11.718	19.2064	12.0379	chr9	+	46721685	46730650	46721685	46721685
NR_015605	2900052N01Rik		1.32034	4.24042	3.57725	3.96981	5.04874	2.98122	4.15016	3.9651	4.65517	5.28883	4.46788	3.07672	5.50358	2.1647	chr9	+	46721685	46735449	46721685	46721685
NR_027901	2900060B14Rik		0.344787	0	0	0	0	0.129693	0.176844	0.220234	0	0.127118	0.160625	0	0.163788	0.161735	chr1	-	120355245	120355842	120355245	120355245
NM_028434	2900092C05Rik	uncharacterized protein C19orf18 homolog precursor	0	0	0	0	0.0700054	0	0	0	0	0	0	0	0	0	chr7	+	13097899	13141670	13097927	13141402
NR_027891	2900092D14Rik		2.95639	4.3957	4.30551	4.35623	3.99239	3.82109	3.96721	3.95162	3.66763	3.93531	3.67544	5.00583	3.89393	3.38638	chr1	+	42757180	42760021	42757180	42757180
NR_024329	2900097C17Rik		160.649	196.381	203.283	191.373	216.541	204.247	225.932	211.305	208.501	191.865	216.404	202.231	210.999	176.885	chr2	-	156213798	156218715	156213798	156213798
NR_033215	3000002C10Rik		13.7785	22.1485	18.2152	16.3945	18.1454	17.6303	15.8624	14.8389	16.8834	18.8399	18.6784	16.9827	16.37	13.3254	chr9	-	109732667	109733943	109732667	109732667
NM_029623	3110002H16Rik	uncharacterized protein C18orf8 homolog	7.91981	9.77173	10.6588	11.5619	9.28976	10.6005	9.5067	7.90525	8.65239	9.99858	8.74661	9.78067	7.84579	8.98269	chr18	+	12327238	12348478	12327309	12348394
NM_028439	3110009E18Rik	UPF0538 protein C2orf76 homolog isoform 1	1.1105	1.85165	0.840389	1.87651	0.773224	1.29873	0.950702	1.57566	1.27385	1.89672	1.9429	1.939	1.32088	1.07978	chr1	+	122017763	122084766	122047191	122084694
NM_001172074	3110009E18Rik	UPF0538 protein C2orf76 homolog isoform 2	0.383883	0	0.10686	0.104482	0	0.0985336	0	0.127125	0.429075	0.118326	0	0	0	0.240546	chr1	+	122017763	122084766	122047191	122084761
NR_030776	3110021A11Rik		0.21888	0.485901	0.229403	0.817285	0.730461	0.164665	0.112265	0.489291	0.52595	0.564883	0.101969	0.366353	1.03967	0.616042	chr6	+	119798210	119799034	119798210	119798210
NM_178399	3110035E14Rik	uncharacterized protein C8orf46 homolog	4.75503	7.51189	7.26787	9.72401	6.51153	20.2859	8.33599	6.45804	5.9745	6.00038	14.2803	5.93248	7.95239	5.664	chr1	+	9591347	9617223	9591664	9614977
NR_015483	3110039I08Rik		8.39777	7.4751	9.66479	9.273	7.53356	10.5916	7.57202	7.8675	7.69123	6.34404	7.58224	10.6991	8.15174	8.19605	chr9	+	41389421	41400570	41389421	41389421
NR_015483	3110039I08Rik		5.38306	10.5436	9.56557	12.5259	11.2865	10.2244	11.8468	6.50546	8.14356	9.70028	8.43983	10.2718	8.69552	9.14689	chr9	+	41389421	41400910	41389421	41389421
NR_026733	3110039M20Rik		0	0.153862	0.242136	0.808735	0.115651	0.782125	0.177745	0	0.166543	0	0.807218	0	0.493867	0	chr12	+	50491645	50508333	50491645	50491645
NM_026077	3110040N11Rik	UPF0235 protein C15orf40 homolog	3.11769	4.24494	4.79245	4.5595	4.36992	3.28365	3.6246	4.91171	3.1964	3.98474	8.13362	4.00067	2.86303	3.02243	chr7	-	88927072	88934339	88927928	88934270
NM_001081343	3110043O21Rik	guanine nucleotide exchange C9orf72 homolog	60.1001	91.4013	78.9274	83.0085	79.1772	81.2173	72.5785	67.93	76.8856	78.6588	80.7036	80.9927	77.4328	56.7443	chr4	-	35149306	35149582	35149306	35149306
NM_001081343	3110043O21Rik	guanine nucleotide exchange C9orf72 homolog	4.34597	4.53601	5.45105	4.45929	4.36697	5.57999	4.96049	6.46825	5.69094	5.42556	5.32402	6.2718	2.66922	3.95746	chr4	-	35138530	35173129	35140130	35166106
NM_001081343	3110043O21Rik	guanine nucleotide exchange C9orf72 homolog	0.931557	0	1.36905	0.765142	0	0	0.898992	0	0	0	0	0	0	0	chr4	-	35138533	35173372	35140429	35166106
NM_001081343	3110043O21Rik	guanine nucleotide exchange C9orf72 homolog	0	3.27332	0	1.12015	1.41905	1.76023	1.69968	0	1.47644	0	1.4339	0	3.01404	1.59404	chr4	-	35138530	35173129	35140130	35164473
NM_199145	3110062M04Rik	modulator of retrovirus infection homolog isoform 1	0.941142	1.42336	1.68674	1.50428	1.01487	0.849119	1.09894	0.715839	0.836438	0.940829	0.922714	1.72935	0.864949	0.899142	chr6	-	34821770	34828065	34824443	34826684
NM_001135611	3110062M04Rik	modulator of retrovirus infection homolog isoform 1	0	0	0	0	0.283315	0	0	0	0	0	0	0	0	0	chr6	-	34821770	34827114	34824443	34826684
NM_001135611	3110062M04Rik	modulator of retrovirus infection homolog isoform 1	0	0	0	0	0	0	0	0.18732	0	0	0	0	0	0	chr6	-	34821770	34828065	34824443	34826684
NR_027974	3110070M22Rik		1.38049	0	0	0	0	1.1901	1.57581	0	1.29692	0	0.958725	1.053	0	0.684149	chr13	-	120276063	120277191	120276063	120276063
NM_028473	3110079O15Rik	uncharacterized protein C2orf82 homolog precursor	0	0	0	0	0	0	0	0.836994	0.0472524	0	0	0	0	0	chr1	+	89366838	89372034	89366913	89372013
NM_028473	3110079O15Rik	uncharacterized protein C2orf82 homolog precursor	0	0	0	0	0.176942	0	0	0	0.207	0.390953	0.247003	0	0.503801	0	chr1	+	89366838	89372034	89366913	89372013
NM_028469	3110082I17Rik	uncharacterized protein C7orf50 homolog	2.01791	1.96785	2.78971	2.62372	1.57857	2.06755	1.88424	2.03887	1.81696	2.12798	3.37423	1.99778	2.15646	1.34858	chr5	-	139835692	139936488	139836498	139931499
NM_028469	3110082I17Rik	uncharacterized protein C7orf50 homolog	0	0	0.28845	0	0.377292	0.394864	0.457113	0.211603	0.214791	0.262705	0	0.18108	0	0.222848	chr5	-	139835692	139936488	139837125	139931499
NR_030712	3110099E03Rik		0	0	0	0	0	0.0209614	0	0	0	0	0	0	0	0	chr2	-	115319248	115337937	115319248	115319248
NM_027017	3300002I08Rik	zinc finger protein family member	0.774556	0.952994	0.519172	0.477896	0.544941	0.873586	0.776076	0.578413	0.655681	0.635448	0.842617	0.963988	0.358032	0.869868	chr2	-	150167460	150188501	150167486	150188380
NM_027017	3300002I08Rik	zinc finger protein family member	0	0.401333	0.640013	0	0.899659	0.610405	0	0.465161	0.343841	0	0.427024	0	0.306773	0	chr2	-	150136672	150188501	150136755	150188380
NM_001195097	3425401B19Rik	uncharacterized protein C10orf71 homolog	0.0169716	0.0452112	0.0177876	0.154467	0	0.0766075	0.0130573	0.0243858	0.0489377	0.0281573	0.0355794	0.0213048	0.0362714	0.0119417	chr14	-	33472304	33498458	33472953	33477192
NM_026142	3632451O06Rik	uncharacterized protein C14orf37 homolog precursor	7.57481	8.99889	7.60132	6.89053	6.76335	10.6879	6.53101	6.66389	7.26247	6.42266	5.57206	10.365	7.23064	7.30266	chr14	-	50301693	50403042	50302022	50402951
NM_026142	3632451O06Rik	uncharacterized protein C14orf37 homolog precursor	2.16039	2.98099	4.77899	5.08704	4.73635	6.19799	3.62951	2.78102	2.42797	2.7923	3.9587	4.10338	1.58813	1.64839	chr14	-	50301342	50403042	50302022	50402951
NM_026142	3632451O06Rik	uncharacterized protein C14orf37 homolog precursor	0	0	0	0	0	2.76629	1.93454	1.74545	2.36231	0	1.69655	0	1.39905	0	chr14	-	50299847	50301899	50299847	50299847
NM_027510	3830403N18Rik	Xlr-like	0	0.18471	0.0290684	0.233012	0	0.0625959	0	0.132851	0.0799739	0.0920291	0.0775251	0	0.0790411	0.156121	chrX	+	53389748	53406673	53391203	53406390
NM_178141	3830406C13Rik	uncharacterized protein C3orf14 homolog isoform 2	3.1108	4.82006	6.47226	3.85716	2.22185	5.24233	5.32984	2.49385	6.30036	2.47049	5.35755	5.71477	4.54674	2.87737	chr14	+	13116722	13135745	13117929	13133793
NM_146051	3830406C13Rik	uncharacterized protein C3orf14 homolog isoform 1	2.92848	0.97586	0	3.07045	3.61979	1.66653	1.26303	3.55464	0	3.21163	1.105	1.92992	2.20058	0	chr14	+	13116722	13135745	13117929	13132256
NM_178141	3830406C13Rik	uncharacterized protein C3orf14 homolog isoform 2	0	1.01981	0	0.824941	0	0	0	0	0	0	0	0	0	0	chr14	+	13116722	13135745	13117929	13133793
NM_178141	3830406C13Rik	uncharacterized protein C3orf14 homolog isoform 2	0	0	0	0	0	0	0	0	0	0	0	0	0	2.57331	chr14	+	13116771	13135745	13117929	13133793
NR_015471	3830408C21Rik		0.546251	1.17322	1.07077	0.524925	1.11393	0.65393	0.291803	1.22124	1.01619	1.48699	0.764456	0.863029	1.3541	0.876678	chr13	+	107812649	107823598	107812649	107812649
NR_015471	3830408C21Rik		0.439561	0	0	0.742564	0	0	0.980302	0	0.177104	0	0.725312	0.212886	0	0	chr13	+	107812649	107823598	107812649	107812649
NR_015471	3830408C21Rik		0	0	0.45744	0	0	0	0	0	0	0	0	0	0	0.323892	chr13	+	107822855	107845577	107822855	107822855
NM_027512	3830417A13Rik	uncharacterized protein LOC70696	0	0	0	0	0	0	0	0.0300331	0	0	0.0438167	0	0	0	chrX	+	61426722	61431953	61430615	61431527
NR_030715	3930402G23Rik		0.0342986	0.0685269	0.14379	0.0480259	0.0515087	0	0.0263881	0.0328555	0.0494501	0.0379361	0.11984	0.172223	0.0488691	0.0241335	chr8	-	10924426	10928457	10924426	10924426
NR_027985	4632415L05Rik		3.90291	5.05636	4.38646	4.69449	4.96204	4.87205	4.79442	5.27755	4.89346	4.82851	4.46274	6.03251	5.00294	3.74029	chr3	+	19794870	19798984	19794981	19795350
NR_015510	4632427E13Rik		0.649122	0.632641	0.165934	0.310363	0.322451	0.661047	0.219254	0.381631	0.565333	0.231174	0.818708	0.142572	0.109075	0.311922	chr7	-	99886167	99889969	99886167	99886167
NR_015510	4632427E13Rik		0	0	0	0	0.550512	0	0	0.729749	1.71425	0.193353	0	0.344854	0.853867	0	chr7	-	99889215	99889969	99889215	99889215
NR_033631	4632428C04Rik		1.22267	1.35713	1.2601	0.741876	0.938489	1.28776	0.846611	0.644179	1.11643	0.879022	1.02529	0.869747	0.638767	1.03237	chr16	+	30008752	30021516	30008752	30008752
NR_015569	4732471J01Rik		1.06121	1.25272	0.998813	1.57026	0	1.02026	0	1.13067	1.05559	0	1.4728	0	1.27379	1.19772	chr7	+	26179731	26351436	26179731	26179731
NR_030700	4831440E17Rik		0.668956	0.783024	0.881709	1.19215	0.842256	0.857834	0.935764	0.718472	0.613753	0.89685	0.750782	1.27236	1.14086	0.770233	chr5	+	25005614	25010291	25005614	25005614
NR_015506	4833418N02Rik		0.204968	0.434137	0.156933	0.21513	0.301381	0.33351	0.17788	0.495178	0.296778	0.326857	0.303992	0.139183	0.300906	0.246211	chr17	-	87674225	87682154	87674225	87674225
NR_015506	4833418N02Rik		0.168223	0.129172	0.106282	0.216022	0.342123	0.169225	0.285423	0.372485	0.28192	0.28993	0.338278	0.308117	0.11258	0.192484	chr17	-	87674225	87681033	87674225	87674225
NM_001113550	4833420G17Rik	uncharacterized protein C5orf34 homolog	3.08046	4.63383	6.53911	3.50877	4.13043	3.65845	5.99724	4.40283	6.17821	4.04052	5.08824	5.84906	7.15559	4.05377	chr13	+	120251565	120274924	120254910	120274724
NM_001113550	4833420G17Rik	uncharacterized protein C5orf34 homolog	2.32243	1.8465	3.59002	5.19158	5.65866	4.37745	4.46933	5.24078	3.82116	6.07331	2.72	4.36926	5.18896	2.34572	chr13	+	120251565	120274924	120251565	120251565
NM_026127	4833420G17Rik	uncharacterized protein C5orf34 homolog	1.32082	1.43642	0	1.21871	1.2993	1.25654	1.09002	0	0	0	1.01843	1.5179	0	1.49163	chr13	+	120251565	120274924	120254910	120274724
NM_001081664	4833423E24Rik	fatty acid desaturase 2-like protein FADS2P1	0.18354	0.814898	0.577093	0.55683	0.888158	0.724915	0.329488	0.293038	0.441032	0.507513	0.384775	0.768007	0.47945	0.516578	chr2	-	85324248	85359092	85324300	85358923
NM_177702	4833427G06Rik	UPF0722 protein C11orf88 homolog	0	0	0	0	0	0	0.243744	0	0	0	0	0	0	0	chr9	-	50889417	50910183	50889577	50910075
NM_133797	4833439L19Rik	putative monooxygenase p33MONOX isoform 1	30.6918	31.7407	33.3737	30.3465	28.7681	30.4789	29.6	27.2158	30.4778	22.0775	32.2758	25.9753	28.3606	27.371	chr13	-	54652579	54666743	54653972	54665573
NM_133797	4833439L19Rik	putative monooxygenase p33MONOX isoform 1	19.9824	12.6267	19.5175	15.0256	13.2537	19.6039	14.2943	16.0383	0	11.7867	0	15.5327	18.3214	17.5308	chr13	-	54653484	54666743	54653972	54654343
NM_001009544	4921501E09Rik	PHD finger protein 8-like	0.0244254	0	0	0.0171006	0.0122271	0	0	0	0.0176077	0	0	0	0	0.0171865	chr17	-	33201087	33205003	33202044	33204771
NM_027564	4921507P07Rik	uncharacterized protein C7orf31 homolog	0.425529	0.311735	0.557485	0.29792	0.78816	0.648264	0.589296	0.529917	0.552157	0.917785	0.53525	0.908101	0.575991	0.239533	chr6	-	50523302	50546589	50523699	50545930
NM_001201358	4921511M17Rik	uncharacterized protein LOC667256	0	0	0	0	0	0	0	0.0138971	0	0	0	0	0	0	chrX	-	150544175	150555228	150544295	150553853
NM_025722	4921524J17Rik	UPF0547 protein C16orf87 homolog	2.47509	4.46794	2.86599	4.92493	4.10828	3.50252	3.5767	5.522	3.83373	4.28647	4.50606	2.08605	2.56018	3.75808	chr8	-	87932657	87956740	87933670	87956623
NR_033144	4921524J17Rik		0	0	0.918445	0	0	0.659492	1.59572	0	0.926116	0	0	1.88839	1.23835	0	chr8	-	87932657	87956740	87932657	87932657
NM_025733	4921530L21Rik	uncharacterized protein LOC66732	0.142677	0	0.0498457	0	0.0476153	0	0	0	0	0	0	0	0	0	chr14	+	96280484	96281994	96281027	96281852
NR_033782	4921531C22Rik		0.932309	0.709603	1.11672	1.00706	0.480039	0.691366	0.737778	0.8931	0.652877	1.09011	0.819029	1.00316	0.872945	0.674744	chr2	+	179711557	179713718	179711557	179711557
NR_033607	4921533I20Rik		0	0	0	0	0	0.0641655	0.0874933	0	0.163958	0.125782	0.079469	0	0.0810232	0	chr18	-	17392991	17393991	17392991	17392991
NM_026150	4921536K21Rik	uncharacterized protein C5orf52 homolog	0.102001	0.0452619	0.0787109	0.105158	0.0751889	0.127122	0.0577793	0.0719405	0	0.124597	0.131201	0.18855	0.145395	0.0792642	chr11	-	3786090	3795129	3788162	3795090
NM_026150	4921536K21Rik	uncharacterized protein C5orf52 homolog	0.065654	0.0664057	0.0878126	0	0	0	0	0	0.181195	0	0	0	0.153104	0	chr11	-	3786146	3793340	3786146	3786146
NM_001163494	4921539E11Rik	uncharacterized protein C1orf141 homolog isoform 2	0	0	0	0	0	0	0	0	0	0	0	0	0	0.0296495	chr4	-	102903050	102963468	102903574	102938975
NM_001080709	4930402F06Rik	uncharacterized protein LOC74854 isoform 1 precursor	0	0	0	0	0	0	0	0	0	0	0	0	0	0.0587904	chr2	-	35231081	35252695	35231177	35245114
NM_029432	4930402H24Rik	uncharacterized protein C20orf194 homolog isoform 1	17.4489	20.4685	23.1405	21.2827	17.9087	19.8517	18.0953	17.4155	16.5878	17.8455	16.7673	21.8287	18.4103	23.7863	chr2	-	130533588	130665846	130534935	130665782
NM_029432	4930402H24Rik	uncharacterized protein C20orf194 homolog isoform 1	2.30608	0	0	0	0	0	0	0	0	0	0	0	0	0	chr2	-	130533588	130665423	130534935	130639929
NM_001014836	4930404N11Rik	uncharacterized protein C19orf71 homolog	3.72612	7.99597	10.1506	9.52648	9.05529	4.92006	9.97503	8.35615	7.96245	6.1086	9.39679	8.23886	9.46694	8.67274	chr10	-	80826768	80828565	80826770	80827588
NM_001014836	4930404N11Rik	uncharacterized protein C19orf71 homolog	3.63179	0	0	0	0	3.17174	0	0	0	0	0	0	0	0	chr10	-	80826768	80828565	80826808	80828531
NR_030693	4930412C18Rik		0.331002	0.184506	0	0	0.115806	0.182823	0.683154	0.287819	0	0.247029	0.213767	0.695298	0	0	chr4	+	9697731	9750558	9697731	9697731
NR_030693	4930412C18Rik		0.14998	0.783139	0.819397	0.784542	0.82701	0.69911	0	0.512335	0.826587	0.611815	0.606381	0	0.854001	0.605106	chr4	+	9697887	9750558	9697887	9697887
NR_030693	4930412C18Rik		0	0.212053	0.183277	0.31481	0.25009	0	0.350842	0.239289	0.180099	0	0.209469	0	0.213578	0.246097	chr4	+	9697825	9707854	9697825	9697825
NR_024257	4930412O13Rik		0.153675	0.346399	0.446023	0.6952	0.372744	0.466893	0.40017	0.107153	0.306778	0.496845	0.132171	0.385824	0.30317	0.349345	chr2	+	9802872	9808394	9802872	9802872
NM_028669	4930415F15Rik	uncharacterized protein C7orf72 homolog isoform 2	0	0	0.0863278	0	0.247395	0	0.126741	0.0789134	0.118754	0.273309	0.115118	0	0.117376	0	chr11	+	11389268	11415193	11390223	11415103
NM_001033880	4930415L06Rik	putative SMEK homolog 3	0	0.0250078	0	0	0	0	0	0	0	0.0207662	0	0	0	0	chrX	-	87175435	87178191	87175486	87177928
NM_001201322	4930415O20Rik	uncharacterized protein LOC73863	0.124727	0.498398	0.522895	0	0.124874	0.281501	0.191921	0.119508	0	0.27591	0.174319	0.626291	0	0.175524	chr15	+	98401434	98420019	98401476	98419891
NR_015527	4930417O13Rik		0	0	0	0	0.0139472	0.00786021	0.0214357	0	0	0	0.0194698	0	0	0	chr6	+	125215493	125237304	125215493	125215493
NR_015527	4930417O13Rik		0	0	0.0533716	0	0	0	0	0	0	0	0	0	0	0	chr6	+	125215542	125223795	125215542	125215542
NR_024323	4930426L09Rik		0.388656	0.470616	0.33328	0.098947	0.353741	0.598071	0.163101	0.304624	0.560346	0.390795	0.444427	0.0887071	0.402753	0.348053	chr2	+	18919945	18921431	18919945	18919945
NM_134041	4930427A07Rik	uncharacterized protein C14orf80 homolog	0.345262	0.459878	0.392017	0.604309	0	0.340915	0.531264	0	0.601487	0.477349	0.281482	0.686242	0.491932	0.364406	chr12	+	114394631	114403669	114394647	114401593
NM_134041	4930427A07Rik	uncharacterized protein C14orf80 homolog	0	0	0	0	0.376114	0	0	0.359861	0	0	0	0	0	0	chr12	+	114394631	114403669	114395866	114401593
NM_026248	4930430A15Rik	uncharacterized protein LOC67575	0	0	0	0	0	0	0	0	0	0	0	0.0696166	0	0	chr2	-	111033410	111069757	111033602	111069569
NM_175128	4930430F08Rik	uncharacterized protein C12orf29 homolog	3.66872	4.59653	3.64781	0	0	6.32828	0	0	0	3.04775	5.12051	5.51457	0	3.07927	chr10	-	100038318	100051893	100038320	100051750
NM_175128	4930430F08Rik	uncharacterized protein C12orf29 homolog	2.13374	3.98513	3.1534	5.19739	5.05354	3.77836	5.535	4.94237	4.33744	3.96719	3.35203	3.13516	5.24811	2.21305	chr10	-	100034907	100051893	100036199	100051750
NM_029045	4930432K21Rik	uncharacterized protein C19orf57 homolog isoform 1	0.237762	0.790828	0	0.609662	0	0.625336	0.498147	0	0	0.468733	1.05108	0	0	0	chr8	+	86671936	86696496	86672756	86696186
NM_001163752	4930432K21Rik	uncharacterized protein C19orf57 homolog isoform 2	0.165647	0	0.499986	0	0.89293	0	0.786457	0.695407	0.837307	0.380517	0	0.729037	0.502397	0.583769	chr8	+	86671936	86696496	86672756	86696186
NM_207248	4930433I11Rik	uncharacterized protein LOC243944	0	0	0	0	0	0	0.0383522	0	0	0	0	0	0	0	chr7	+	48242978	48250203	48243075	48250177
NR_027988	4930433N12Rik		0.0481652	0	0	0	0	0	0	0	0	0	0	0	0	0	chr9	-	3190268	3199813	3190268	3190268
NM_053264	4930444G20Rik	SUMO/sentrin specific peptidase-like	0.0288761	0.0397441	0.0438834	0.0181949	0.0852851	0.02281	0.0311027	0.0493302	0.0596728	0.0606832	0.108965	0.0543732	0.010286	0.0345408	chr10	-	21786112	21787885	21786397	21787885
NM_029444	4930447C04Rik	protein SIX6OS1	0.8935	1.49711	1.55962	1.41345	3.09877	3.01343	3.42034	2.32589	3.07278	2.84179	2.27146	2.68816	3.95507	1.31118	chr12	-	73982095	74017866	73982214	74017858
NM_029444	4930447C04Rik	protein SIX6OS1	0.540274	1.39309	0.845303	1.44178	1.49775	2.10949	1.80396	1.46043	2.41135	1.65963	1.2346	2.96261	2.13709	1.21266	chr12	-	74007177	74018844	74007177	74007177
NM_029444	4930447C04Rik	protein SIX6OS1	0.262495	0.47805	0.419809	0	0.526445	0.646211	0	0.434676	0.635949	0	0.469777	0.751684	0	0.333119	chr12	-	74012641	74041759	74014214	74040708
NM_029444	4930447C04Rik	protein SIX6OS1	0	0	0	1.3505	0	0	0	0	0	0	0	0	0	0	chr12	-	73982095	74018752	73982214	74017858
NM_026136	4930449I24Rik	uncharacterized protein LOC67410	0	0.03128	0	0.0657662	0.0235118	0	0	0.0449949	0	0.0259746	0	0	0	0	chr5	+	147313974	147316759	147314003	147316580
NM_183131	4930451I11Rik	uncharacterized protein C16orf92 homolog precursor	0.166361	0.221587	0.174359	0	0	0	0	0.159413	0.239851	0	0.232507	0	0.237111	0	chr7	-	133973987	133975010	133974110	133974994
NM_028934	4930452B06Rik	uncharacterized protein C3orf67 homolog	2.08205	3.41319	3.17064	3.16452	3.90177	3.27326	3.39537	3.39226	3.18139	3.30666	3.43217	5.13793	2.56085	2.42913	chr14	-	9263685	9498804	9264119	9498512
NM_026273	4930453N24Rik	uncharacterized protein C3orf38 homolog	8.31825	9.67	6.85978	8.80594	8.83098	9.19791	8.74943	8.11737	7.8504	7.74851	7.94699	10.4757	7.70131	6.61641	chr16	-	64765930	64770765	64766138	64770689
NM_026273	4930453N24Rik	uncharacterized protein C3orf38 homolog	0	1.27809	2.13594	0	0	0	0	1.29718	0	0	0	0	0	0	chr16	-	64765929	64770765	64766138	64770689
NM_001039553	4930467E23Rik	testis-specific gene with ankyrin repeats and PEST domain	0.332556	0.265772	0.149376	0.0931309	0.199769	0.364555	0.219305	0.382277	0.589054	0.182161	0.398384	0.524813	0.135381	0.0935985	chr8	+	19729575	19753602	19729745	19752236
NR_027825	4930470P17Rik		0	0.0506525	0	0	0.0380732	0	0	0	0	0.0420614	0	0	0.0541858	0	chr2	-	170404917	170427517	170404917	170404917
NR_015571	4930471G03Rik		0.388781	0.258922	0	0	0.19462	0	0.299114	0.0931223	0	0	0	0.244023	0	0	chr18	+	36265856	36269608	36265856	36265856
NR_027986	4930474M22Rik		0	0	0	0	0	0.12464	0	0	0	0	0.154367	0	0	0	chr17	-	14526113	14535949	14526113	14526113
NR_015603	4930483J18Rik		0	0	0	0	0	0	0	0	0	0	0	0	0.144961	0	chr15	+	81021282	81023187	81021282	81021282
NR_015603	4930483J18Rik		0	0.100746	0	0	0	0.0853535	0	0	0	0	0	0	0	0	chr15	+	81021282	81023193	81021282	81021282
NM_178098	4930486L24Rik	testin-2 precursor	0.116229	0	0.121817	0.108498	0.155155	0.262321	0	0.111344	0.0558578	0.128556	0.108295	0.09727	0.0552042	0.163565	chr13	-	60943972	60965777	60944237	60956299
NM_029142	4930502E18Rik	uncharacterized protein LOC75013	0	0.181115	0.190018	0.126932	0.0907576	0.153444	0.139486	0.173683	0	0.150397	0.380081	0	0.0645841	0.127569	chrX	+	51028007	51041399	51028134	51041034
NM_029144	4930503B20Rik	sterile alpha motif domain-containing protein 13	0.05588	0	0	0	0	0	0	0	0	0	0	0	0	0	chr3	-	146309222	146314281	146309365	146314115
NM_029144	4930503B20Rik	sterile alpha motif domain-containing protein 13	0	0.368264	0	0	0	0	0	0	0	0	0	0	0.39416	0	chr3	-	146309222	146311270	146309222	146309222
NM_029131	4930503E14Rik	uncharacterized protein LOC74954	0	0	0	0.0584428	0.0417873	0	0	0	0	0.0461645	0	0	0	0	chr14	-	44740831	44749036	44741518	44748968
NR_028310	4930503E24Rik		0.882501	1.81663	2.1862	1.85356	1.96789	1.72014	1.66655	1.53711	2.31336	1.41977	2.24253	1.61138	2.17198	1.69351	chr10	+	123906129	123961544	123906129	123906129
NM_172967	4930503L19Rik	lung adenoma susceptibility protein 2 precursor	1.1855	1.23775	1.65803	0.992443	1.8733	1.42727	1.44677	1.1532	0.938247	1.32704	1.88474	1.65948	1.32909	1.08551	chr18	-	70612793	70632134	70612969	70629394
NM_172967	4930503L19Rik	lung adenoma susceptibility protein 2 precursor	1.00917	0	3.30829	2.57713	0	0	2.87625	2.57512	1.78271	0	0	1.4928	0	1.06199	chr18	-	70612793	70623804	70612793	70612793
NM_172967	4930503L19Rik	lung adenoma susceptibility protein 2 precursor	0.257376	0.47654	0.223823	0.450532	0.434082	0.623421	0.278407	0.69408	0.550405	0.261818	0.257041	0.51405	0.43464	0.201872	chr18	-	70624628	70632134	70627329	70629394
NM_172967	4930503L19Rik	lung adenoma susceptibility protein 2 precursor	0	0.865405	0	0	0	0	0	0	0	0	0	0	1.20636	0	chr18	-	70612793	70632134	70612793	70612793
NM_001100394	4930505A04Rik	uncharacterized protein C2orf73 homolog	0.0627623	0.417987	0.19734	0.175764	0.125673	0.212475	0.193148	0.300638	0.271463	0.138837	0.175434	0.157574	0	0.088323	chr11	-	30326005	30371829	30326163	30371764
NR_015494	4930511M06Rik		0.109696	0	0	0.0919415	0.0657376	0	0	0.125728	0	0.0726237	0	0	0	0.0923622	chr18	-	57533108	57712051	57533108	57533108
NR_015494	4930511M06Rik		0.0495463	0.129015	0.0769377	0.0468073	0.0393497	0.111383	0.0372914	0.0379661	0.0394306	0.0705938	0.119258	0	0.0530309	0.0325097	chr18	-	57705667	57712051	57705667	57705667
NR_027945	4930511M06Rik		0	0	0.0706576	0	0	0	0	0	0	0	0	0.414981	0	0.0948302	chr18	-	57705014	57711521	57705014	57705014
NR_015494	4930511M06Rik		0	0	0	0	0	0	0	0	0	0	0	0.155037	0	0	chr18	-	57705667	57712051	57705667	57705667
NR_027872	4930515G01Rik		0.0432505	0.288041	0.18132	0.242243	0.216508	0.195227	0.133101	0.248599	0.498852	0.478374	0.302236	0.32576	0.184883	0.243459	chr5	-	115223741	115224992	115224481	115224856
NR_003100	4930515G16Rik		0	0	0	0	0	0	0	0	0.248039	0	0	0	0	0	chr6	-	67515227	67515693	67515227	67515227
NR_033601	4930519F09Rik		1.53135	1.89616	1.11227	2.23884	1.5557	1.6468	1.41639	1.99497	2.16318	1.30648	1.77591	1.17319	1.75279	1.56872	chr10	-	28641768	28643313	28641768	28641768
NM_029170	4930519F16Rik	uncharacterized protein LOC75106 precursor	0.0502463	0	0	0.0703565	0.100611	0.340208	0.0773154	0	0.144886	0.444601	0.0702246	0.252301	0	0	chrX	-	100378309	100451945	100378511	100451915
NM_026263	4930519G04Rik	uncharacterized protein LOC67593	0	0	0	0.0345396	0.00205802	0	0.00924566	0.00601847	0	0	0	0.00516086	0.00292888	0.00652723	chr5	+	115303722	115333888	115311632	115332874
NM_001162896	4930523C07Rik	uncharacterized protein KIAA0040 homolog	0.221643	0.362617	0.607879	0.563515	0.331816	0.534288	0.382479	0.3843	0.409571	0.353482	0.297424	0.213292	0.404754	0.233201	chr1	+	161974510	162008717	162005292	162005592
NR_028111	4930523C07Rik		0	0	0	0	0	0	0	0.109346	0	0	0	0	0	0	chr1	+	161974510	162002913	161974510	161974510
NM_026262	4930524B15Rik	uncharacterized protein C5orf47 homolog	0	0.0687789	0.135299	0.108456	0.0775471	0.116541	0.158911	0.148396	0.223344	0.0571134	0.0721683	0	0	0.0363334	chr11	+	31865632	31879651	31865659	31876806
NR_027950	4930526I15Rik		0	0	0	3.05714	3.58214	0	2.75903	0	2.46461	0	3.60856	3.18773	0	0	chr9_random	+	54692	56293	54692	54692
NR_033593	4930529C04Rik		0.0613137	0.0665442	0.113053	0.148495	0.111859	0.0781596	0.103081	0.17011	0.0628617	0.0841425	0.107909	0.102625	0.155307	0.0766973	chr3	+	90875583	90879114	90875583	90876768
NM_172450	4930539E08Rik	uncharacterized protein C6orf222 homolog	0.361454	0.852845	0.476246	0.838711	0.796138	0.827431	0.985231	0.761729	0.714688	0.662505	0.822705	0.67413	0.485569	0.406928	chr17	-	29033339	29052269	29035832	29052178
NM_001145537	4930544D05Rik	uncharacterized protein C17orf107 homolog	0	0	0.105485	0.140928	0	0	0	0	0	0.222641	0	0	0.143429	0	chr11	+	70429395	70430392	70429440	70430300
NM_026296	4930548H24Rik	uncharacterized protein LOC67656	0	0	0	0	0	0	0	0	0	0	0	0.0929809	0	0.0521174	chr5	+	31788231	31790635	31788300	31790591
NM_029247	4930550C14Rik	uncharacterized protein C11orf65 homolog	0.0438357	0.116776	0.13783	0.184141	0.219438	0.445204	0.202354	0.125981	0.189601	0.290908	0.24506	0.110056	0.187385	0.0616884	chr9	+	53213390	53240908	53216166	53240668
NM_023774	4930550L24Rik	mage-k1	0	0	0	0	0	0	0.0509531	0	0	0	0	0	0	0	chrX	+	56164637	56173481	56172059	56173022
NM_030192	4930562C15Rik	uncharacterized protein C16orf96 homolog	0.322962	0.0712719	0.0602524	0.0118191	0.105615	0.142269	0.0184987	0	0.0378954	0	0.067411	0.10596	0.0902045	0.237569	chr16	+	4858253	4867691	4861571	4867473
NM_030192	4930562C15Rik	uncharacterized protein C16orf96 homolog	0	0	0	0	0.0179728	0.0202658	0.0552428	0	0	0	0	0	0	0	chr16	+	4835415	4852129	4835588	4852128
NM_030192	4930562C15Rik	uncharacterized protein C16orf96 homolog	0	0	0.129307	0	0	0	0	0	0.214646	0.155512	0	0	0	0	chr16	+	4858253	4867691	4858483	4867473
NM_030192	4930562C15Rik	uncharacterized protein C16orf96 homolog	0	0	0	0	0	0	0	0.197381	0	0	0	0	0	0	chr16	+	4858253	4867691	4861571	4867473
NM_001163728	4930563E22Rik	uncharacterized protein C17orf100 homolog	1.04175	0.795115	0	1.13601	0.928489	0.800481	1.23613	0.705238	1.6367	1.43316	1.14932	0	0	0.672844	chr11	+	72028673	72031946	72028673	72028673
NM_001163728	4930563E22Rik	uncharacterized protein C17orf100 homolog	0	0.452531	0.446245	0.407898	0.313622	0.299984	0	0.278007	0.417877	0	0.471453	0.530838	0.559278	0.305485	chr11	+	72028639	72031952	72028832	72029222
NM_183111	4930563M21Rik	uncharacterized protein LOC75258	0	0	0	0	0.0770104	0	0	0	0.110899	0.0850772	0.107503	0	0	0	chr9	-	55810395	55828739	55810549	55828695
NR_015535	4930567H12Rik		0.0602606	0	0	0	0	0	0	0.0577306	0.0868809	0.133303	0	0	0	0	chr8	+	128108537	128140570	128108537	128108537
NM_001033807	4930567H17Rik	uncharacterized protein LOC619303	0	0	0	0	0	0.0401334	0	0	0	0	0	0	0	0	chrX	-	67647075	67647915	67647158	67647860
NM_175228	4930578C19Rik	deleted in autism-related protein 1 homolog precursor	0.145074	0	0.0813373	0.0849039	0.163406	0	0	0.130462	0.207577	0.145199	0	0	0.0863964	0.278293	chrX	-	17995449	18038400	17996031	18038388
NM_175228	4930578C19Rik	deleted in autism-related protein 1 homolog precursor	0.0508265	0.151991	0.345211	0.214259	0.183985	0.177058	0.307273	0.176209	0.17695	0.237916	0.119611	0.107434	0.21802	0.172408	chrX	-	17992006	18038400	17992006	17992006
NM_001163386	4930579F01Rik	uncharacterized protein C4orf17 homolog isoform 2	0	0	0	0.0455032	0	0	0.0500039	0	0	0	0	0	0	0	chr3	-	137827098	137849677	137827329	137839526
NM_029482	4930579G24Rik	uncharacterized protein C4orf46 homolog	0.667482	0.620391	0.753387	0.94062	0.698452	0.637349	1.07017	0.813608	0.777278	0.709876	0.681718	0.58546	0.661749	0.505789	chr3	+	79433000	79436741	79433098	79435206
NR_029444	4930579K19Rik		0.334316	0.11735	0.0932108	0.200623	0.0736403	0.201189	0.148423	0.167912	0.254288	0	0.122695	0.227173	0	0	chr9	-	98462878	98464030	98462878	98462878
NR_029444	4930579K19Rik		0	1.00611	0.347177	0	0.365681	0.389192	0.808993	0.539102	0.35113	0.817332	0.909116	0.82306	0.150441	0	chr9	-	98462647	98464011	98462647	98462647
NR_029475	4930581F22Rik		4.09268	3.91717	4.89084	4.44755	4.9518	4.546	4.27663	4.07612	4.32146	4.93574	4.77423	3.80042	6.09385	4.17503	chr9	+	34924953	34934482	34924953	34924953
NR_027879	4930583K01Rik		0.133271	0	0	0.0933048	0	0.0751957	0	0	0.288215	0.0737023	0.0931299	0	0	0.0937733	chr7	+	125387420	125389065	125387420	125387420
NM_198668	4930590J08Rik	uncharacterized protein C3orf20 homolog	0.184674	0.170294	0.089332	0.119347	0.17067	0.0641225	0.0874347	0.204118	0.36866	0.188547	0.138978	0.178327	0.202403	0.17992	chr6	+	91854226	91900719	91864752	91900634
NR_033307	4930592I03Rik		0.115606	0.0769916	0	0	0	0.0652286	0	0	0.0833375	0	0.161571	0	0	0.162688	chr18	-	83087796	83089952	83087796	83087796
NR_033307	4930592I03Rik		0	0	0	0	0	0.903476	0	0.255786	0	0	0	0	0	0	chr18	-	83089331	83089952	83089331	83089331
NR_024017	4930594C11Rik		0.444184	0.307653	0.148973	0.248784	0.160095	0.260648	0.0820174	0.102119	0.384242	0.216169	0.322813	0.133823	0.227837	0.275037	chr1	-	37542695	37545450	37542695	37542695
NM_028737	4931406B18Rik	uncharacterized protein LOC74054 precursor	0	0	0.00171805	0	0	0.0135841	0.0185227	0	0.0173553	0.0014742	0.0336478	0	0.0171513	0.0169402	chr7	-	50747413	50761308	50750998	50759592
NM_028737	4931406B18Rik	uncharacterized protein LOC74054 precursor	0	0	0.000377084	0	0	0	0	0	0	0.000419385	0	0	0	0	chr7	-	50747413	50761308	50750998	50754693
NM_001199485	4931406C07Rik	ester hydrolase C11orf54 homolog	4.53696	0	5.13143	4.8684	0	3.58194	0	6.09995	0	0	7.30741	5.12241	7.87878	6.44548	chr9	-	15087780	15110611	15089261	15105865
NM_133732	4931406C07Rik	ester hydrolase C11orf54 homolog	0	2.73154	0	0	7.77812	4.42524	0	0	0	5.9081	0	0	0	0	chr9	-	15087780	15106051	15089261	15105865
NM_001199484	4931406C07Rik	ester hydrolase C11orf54 homolog	0	0	0	0	0	0	0	0	0	0	0	3.04244	0	0	chr9	-	15087780	15110892	15089261	15105865
NM_001199485	4931406C07Rik	ester hydrolase C11orf54 homolog	0	3.90733	0	3.05357	0	0	5.52981	0	8.72862	0	0	0	0	0	chr9	-	15087780	15110611	15089261	15105865
NR_033492	4931406H21Rik		0.24813	0.0661001	0.143033	0.0868597	0.0993691	0.112002	0.114541	0.166381	0.107322	0.150945	0.208072	0.218038	0.141414	0.20951	chr14	+	26406289	26410147	26406289	26406289
NM_172741	4931406P16Rik	uncharacterized protein KIAA0355 homolog	3.55495	4.91634	3.88559	5.71874	5.59175	3.63386	5.6481	3.19585	5.41483	2.45056	3.65892	2.92472	4.96586	5.27637	chr7	-	35021732	35098541	35023947	35048628
NM_172741	4931406P16Rik	uncharacterized protein KIAA0355 homolog	3.49824	4.26318	6.69355	3.91758	5.15768	5.54338	5.34411	6.13277	4.51683	7.52551	5.35048	7.92515	6.36857	3.91549	chr7	-	35021732	35070628	35023947	35070215
NM_172741	4931406P16Rik	uncharacterized protein KIAA0355 homolog	2.68956	0	0	0	0	0	0	0	0	0	0	0	0	0	chr7	-	35068976	35098566	35069603	35070185
NR_033188	4931409K22Rik		0	0	0	0	0	0	0	0	0	0	0.0273969	0	0	0	chr5	-	24049251	24058576	24049356	24055294
NM_028890	4931414P19Rik	uncharacterized protein C14orf93 homolog precursor	0.494912	1.217	1.09726	1.09279	0.85759	1.41771	0.849404	0.948181	0.686097	0.800046	1.17056	1.0036	0.705161	0.642896	chr14	-	55202499	55224745	55203117	55214553
NM_027635	4931423N10Rik	uncharacterized protein LOC70981	0.0276609	0.11053	0.173945	0	0.221549	0.0312144	0.127688	0.132488	0.159521	0.0611889	0.154636	0	0.15765	0.0389261	chr2	+	23062995	23122649	23063331	23122292
NM_001166394	4931428F04Rik	uncharacterized protein KIAA0895-like	2.31761	3.67924	2.78364	4.04504	4.23622	1.71272	3.47001	1.33433	2.63201	1.88206	2.69958	4.39306	3.14221	4.45522	chr8	-	107804308	107813428	107805879	107809713
NM_028888	4931428F04Rik	uncharacterized protein KIAA0895-like	1.87278	2.07372	3.04132	0	0	3.88562	0	1.87283	1.88405	1.59924	0	0	0	0	chr8	-	107804308	107813428	107805879	107809713
NM_028888	4931428F04Rik	uncharacterized protein KIAA0895-like	0	0	0	2.61739	0	0	2.17533	1.53532	0	1.88783	2.68601	0	2.46074	1.67644	chr8	-	107804308	107813065	107805879	107809713
NM_183104	4931429L15Rik	uncharacterized protein LOC74361	0.0247208	0.0329274	0.0518188	0.0692298	0.0742501	0.0278966	0.0380386	0	0.0356413	0.0546852	0.03455	0	0.0352232	0	chr9	-	46111443	46128069	46112103	46119670
NM_176829	4931440F15Rik	protein fem-1 homolog A-B	0.487255	0.54084	0.595795	0.609907	0.495222	0.616499	0.647513	0.60819	0.627993	0.481771	0.557174	0.407775	0.652169	0.498687	chr11	-	29722394	29725668	29723490	29725455
NM_177705	4932411N23Rik	Myb-like DNA-binding domain containing protein	0	0	0	0	0	0	0	0	0	0	0	0	0.00672781	0.00996746	chrX	-	123346993	123350397	123348599	123350012
NR_029452	4932416H05Rik		0.985294	1.32791	1.28536	1.51152	1.44766	1.90054	0	1.25856	1.76685	1.47976	1.77751	1.63704	1.48232	0	chr2	-	129624104	129627195	129624104	129624104
NR_027643	4932435O22Rik		0.0566984	0.113281	0.0148561	0.119086	0.0283827	0.0479867	0.0654326	0.0407343	0.0408726	0.0156779	0.0594316	0.0711749	0.0807842	0.0199474	chr11	-	114274718	114310174	114274718	114274718
NM_172679	4932438A13Rik	uncharacterized protein KIAA1109	6.21814	9.26879	10.814	9.98593	11.5377	10.5824	11.5461	8.01098	9.60943	9.72915	10.465	8.83397	10.7495	8.73186	chr3	+	36910489	36951955	36910533	36951462
NM_172679	4932438A13Rik	uncharacterized protein KIAA1109	4.35672	4.6025	1.09982	0.468902	0.751074	4.22618	0.969709	5.53144	4.14683	0.556511	3.80651	5.98693	0.681273	0.580758	chr3	+	36762027	36951955	36768949	36951462
NM_172679	4932438A13Rik	uncharacterized protein KIAA1109	0	0	1.92359	1.34426	0	0	0	0	0	1.53537	0	0	0	1.67502	chr3	+	36907315	36951955	36907504	36951462
NM_001163695	4932438H23Rik	uncharacterized protein C21orf62 homolog precursor	0.34709	0.454787	0.31627	0.0666479	0.290055	0.847794	0.370521	0.680773	0.698866	0.92079	0.46599	1.1725	0.810065	0	chr16	-	91054179	91069390	91055798	91056491
NM_028905	4932438H23Rik	uncharacterized protein C21orf62 homolog precursor	0.0896617	0.247914	0.194196	0.502997	0.726986	0	0.285176	0	0.266842	0	0.16805	0	0	0.540093	chr16	-	91054179	91069390	91055798	91056491
NM_001101519	4932443I19Rik	uncharacterized protein LOC403185	0.253159	0.667604	0.803965	0.488998	0.363021	0.185213	0.694224	0.662094	0.226014	0.263511	0.719487	1.13526	0.16975	0.15956	chr8	+	13705888	13743066	13705966	13742660
NM_001101519	4932443I19Rik	uncharacterized protein LOC403185	0.157945	0.168093	0.203093	0.182302	0.215939	0.152902	0.0957674	0.147734	0.19029	0.242664	0.19742	0.339876	0.156298	0.19716	chr8	+	13708284	13740042	13708284	13708284
NR_015540	4933400F21Rik		0.26611	0	0	0	0.0399636	0.0476673	0.0204735	0.0637277	0.0383665	0.103016	0.0743833	0.0334054	0.0401212	0.112346	chr1	-	91573081	91580467	91573081	91573081
NR_015540	4933400F21Rik		0	0	0	0	0	0.228596	0	0	0	0	0	0	0.309183	0	chr1	-	91577659	91580467	91577659	91577659
NM_001199997	4933402E13Rik	melanoma-associated antigen 11-like	0	0	0	0.0367375	0	0	0	0	0	0	0	0	0	0	chrX	+	59536673	59545253	59543550	59544840
NM_177901	4933402J07Rik	uncharacterized protein C16orf78 homolog	0	0	0	0	0	0	0	0	0	0	0	0	0.0787521	0	chr8	+	90087805	90113096	90087914	90112995
NM_175368	4933402P03Rik	uncharacterized protein C17orf74 homolog	0	0	0	0	0.0321438	0	0	0	0	0.0355108	0	0.0806064	0	0	chr11	-	69630067	69631942	69630127	69631899
NM_001177389	4933403O08Rik	uncharacterized protein LOC71030	0.240945	0.550167	0.252529	0.0481969	0.103384	0.116528	0.158892	0.329736	0.297756	0.0380711	0.577278	0.345672	0.0490449	0.0484389	chrX	+	109352657	109357461	109354285	109357287
NR_015555	4933404O12Rik		1.05931	1.2827	1.4635	1.9721	0.543546	1.4535	1.51886	0.573323	1.35372	0.63278	1.58145	0	1.42355	1.54155	chr5	+	137395015	137412979	137395015	137395015
NR_015555	4933404O12Rik		0	0	0	0	0.995604	0	0	0.83931	0	0.645443	0	1.23445	0	0	chr5	+	137396432	137412979	137396432	137396432
NM_027655	4933405L10Rik	uncharacterized protein C16orf86 homolog	0.101391	0.2701	0.106266	0.0709856	0.203022	0.114417	0.0780068	0.0485662	0.0730906	0.280361	0.0708525	0.127279	0.144475	0.071342	chr8	+	108232202	108234068	108232331	108233997
NM_172901	4933405O20Rik	probable isocitrate dehydrogenase [NAD] gamma 2, mitochondrial	0.19951	0.106296	0.0418204	0	0	0	0.122796	0	0.115057	0	0.0557672	0	0.0568557	0	chr7	+	57854559	57855898	57854589	57855780
NR_015568	4933406F09Rik		0.0171089	0.00615442	0.00335263	0	0	0.0147399	0.00799848	0	0.0142201	0.00353809	0.0102826	0	0	0	chr14	+	8244986	8255199	8244986	8244986
NR_029437	4933406I18Rik		0.323204	0.155872	0.211994	0	0.711889	0.427494	0.128353	0.37326	0.383029	0.734596	0.450411	0.225607	0.600834	0.611876	chr7	-	121458992	121558675	121458992	121458992
NR_029438	4933406I18Rik		0.107648	0.228672	0.161952	0.150733	0	0.0692123	0.307228	0.359535	0.301875	0.16225	0.301984	0.352679	0.113284	0.0964695	chr7	-	121498153	121558675	121498153	121498153
NM_173771	4933406M09Rik	uncharacterized protein LOC240755	0	0.0385356	0	0	0	0	0	0	0	0	0	0	0	0	chr1	+	136282516	136287560	136282794	136287508
NR_029443	4933407K13Rik		0.952018	0.84152	0.969207	0.889793	0.983649	0.85663	0.693037	0.691899	0.697975	0.922847	0.764781	0.681701	0.615745	1.19661	chrX	-	72970796	73010038	72970796	72970796
NR_029443	4933407K13Rik		0	0	0	0	0	0	0	0	0	0	0	0	0.553056	0	chrX	-	72976358	73000936	72976358	72976358
NR_037692	4933407L21Rik		0.527576	0.702715	1.20642	1.10809	0.672254	1.08246	1.40219	1.42434	0.760634	1.3262	1.80984	1.14394	1.19597	1.1474	chr1	+	87825057	87828331	87825057	87825057
NM_177773	4933408B17Rik	uncharacterized protein LOC271508	0.252007	0.195805	0.308144	0.382274	0.273331	0.236985	0.2262	0	0.302777	0.20905	0.352207	0.527251	0.418911	0.295534	chr18	-	34739499	34757122	34739847	34755930
NM_177773	4933408B17Rik	uncharacterized protein LOC271508	0	0	0	0	0	0	0	0.292021	0	0	0	0	0	0	chr18	-	34739499	34757122	34739499	34739499
NR_033123	4933409K07Rik		2.4645	1.97892	1.97147	2.16657	1.81292	2.407	2.15518	1.84469	1.60243	1.76482	1.71708	2.35141	1.89561	2.09244	chr4	-	41902018	41925853	41903739	41905449
NR_033123	4933409K07Rik		1.47662	1.56159	1.6605	1.61444	1.48082	1.97956	1.67157	1.60133	1.34969	1.44572	1.51443	1.97955	1.42062	1.64037	chr4	+	42452732	42476567	42473136	42474846
NR_033123	4933409K07Rik		1.44115	1.55313	1.55626	1.53079	1.44201	1.90933	1.60606	1.54906	1.30981	1.3882	1.4684	1.91208	1.44445	1.59133	chrUn_random	+	588638	612480	609451	610759
NM_025752	4933411K16Rik	uncharacterized protein C10orf62 homolog	0.037838	0.151197	0.0396572	0.105964	0.0757653	0	0	0.14499	0.163659	0.125553	0.21153	0	0.161744	0	chr19	+	42126717	42128118	42126921	42127836
NM_027697	4933413G19Rik	uncharacterized protein ENSP00000372125 homolog	3.46668	5.62573	4.48826	3.42646	3.31765	3.56685	2.98092	3.3699	2.6983	4.11627	2.20877	4.70296	3.99538	4.51981	chr6	+	128325527	128335162	128325536	128335006
NM_001161855	4933416C03Rik	RIKEN cDNA 4933416C03	0.0221061	0.0294446	0.0231689	0	0	0.024946	0.0680306	0.0211762	0.0637431	0	0.0308956	0	0	0	chr10	-	115548719	115550973	115549538	115550675
NM_025750	4933417A18Rik	uncharacterized protein C6orf201 homolog	0	0	0	0	0	0	0	0	0.0729534	0	0	0	0	0	chr13	+	35016277	35045119	35016405	35044833
NR_033592	4933417G07Rik		0.179352	0.159261	0.250633	0.251134	0.179564	0.0674642	0.183982	0.229096	0.172387	0	0.167109	0.150096	0.170378	0	chr3	+	55651026	55651987	55651026	55651026
NR_036602	4933421O10Rik		2.14907	2.2758	2.28312	2.68695	2.31851	2.33265	2.80763	2.04204	2.24079	2.08577	2.47107	2.98118	2.8336	2.01512	chr4	-	33114113	33118298	33114113	33114113
NM_025751	4933425L06Rik	uncharacterized protein LOC66763	0	0	0	0	0	0	0	0	0	0	0.0324289	0	0	0	chr13	+	105872201	105911862	105872239	105911501
NM_028963	4933427D14Rik	protein moonraker	1.51078	3.05869	3.89987	2.18363	2.9718	3.09695	4.37684	2.82524	2.00218	4.42158	3.06324	3.91537	4.11602	4.59019	chr11	-	71967598	72016873	71968822	72016006
NM_028963	4933427D14Rik	protein moonraker	1.13507	0	0	0	0	0	0	0	0.839625	0	0	0	0	0	chr11	-	71967598	72020933	71967598	71967598
NM_028963	4933427D14Rik	protein moonraker	0.501367	0.552401	0.76742	0	1.34177	0.745263	0	0.770398	1.1217	0	1.52601	0	0	0	chr11	-	71967598	72020933	71968822	71994126
NM_028963	4933427D14Rik	protein moonraker	0	0	0	2.5502	0	0.503494	0	0	0	0	0	0	0.555396	0	chr11	-	71967598	72020933	71968822	72016006
NR_033783	4933429O19Rik		0	0	0	0	0	0	0	0	0	0	0.0471756	0	0	0	chr14	+	49498547	49506787	49498547	49498547
NM_177607	4933430I17Rik	uncharacterized protein C9orf43 homolog	0	0.0389581	0.0919642	0.0819094	0.322114	0.264048	0.225028	0.19613	0.126507	0.291154	0.0817558	0.440596	0.208374	0.246962	chr4	+	62186402	62209027	62186851	62208796
NR_015459	4933431E20Rik		7.30072	17.5087	18.2141	0	0	4.23433	6.67827	7.33987	9.4607	0	3.64641	8.95117	14.6989	16.1383	chr3	-	107691767	107699131	107691767	107691767
NR_015459	4933431E20Rik		4.14566	0	0	18.0375	17.4332	13.7302	11.0595	8.33926	7.35863	16.1752	11.5323	8.63402	0	0	chr3	-	107691767	107699131	107691767	107691767
NR_027843	4933432I09Rik		0.0138975	0	0	0	0	0	0	0	0	0	0	0	0	0	chr16	-	18208330	18213626	18208330	18208330
NR_015575	4933432I09Rik		0.0027096	0.0231487	0.163934	0.19468	0	0.0196119	0.106968	0.0499442	0.0751699	0.0961122	0.170026	0	0.0742869	0.0978289	chr16	-	18208330	18213956	18208330	18208330
NM_025762	4933434E20Rik	uncharacterized protein C1orf43 homolog isoform 1	19.9239	18.7662	15.385	16.8219	22.0336	19.9885	14.9907	14.293	12.1977	18.4061	18.0719	16.0625	19.9829	12.5162	chr3	+	89856738	89866369	89856975	89865755
NM_027500	4933434E20Rik	uncharacterized protein C1orf43 homolog isoform 2	0	0	2.71231	0	0	0	0	0	0	0	0	0	0	0	chr3	+	89856738	89865168	89856975	89864317
NM_025762	4933434E20Rik	uncharacterized protein C1orf43 homolog isoform 1	0	4.31081	5.14924	6.05892	0	0	7.02324	5.9881	9.54776	0	3.84256	3.57094	0	8.15321	chr3	+	89856738	89866369	89862447	89865755
NR_015585	4933439C10Rik		2.96275	3.10495	5.58833	4.09877	4.39478	4.14581	5.2375	5.08217	3.9147	6.37438	4.76764	4.75368	6.92007	4.14289	chr11	+	59319186	59324569	59319186	59319186
NR_015585	4933439C10Rik		0	1.39798	2.89893	3.09473	2.39558	0	2.58766	0	2.04745	0	2.06366	2.26986	3.21513	2.07729	chr11	+	59319186	59323607	59319186	59319186
NM_207657	5031410I06Rik	uncharacterized protein LOC381622	1.07684	0.781357	0.346379	0.262231	0.379133	0.393147	0.440123	0.749247	0.778257	0.522416	0.824673	0.636135	0.229557	0.527096	chr5	-	26425207	26431854	26427327	26431831
NR_015558	5031425F14Rik		0.0316355	0	0	0	0.0633458	0.0356996	0.0486785	0	0.0912212	0	0	0	0	0	chr2	+	166272950	166284270	166272950	166272950
NR_027890	5031426D15Rik		0.109123	0.145349	0.261417	0.94953	0.241916	0.25508	0.167911	0.134395	0.0786644	0.198287	0.403066	0.136985	0.299849	0.241317	chr2	-	6843747	6849768	6843747	6843747
NR_033624	5031434O11Rik		1.14569	1.17386	2.03207	3.45525	2.47055	1.79012	2.16972	1.85757	2.16004	3.02176	1.35488	3.31894	2.51176	1.98434	chr3	+	51363678	51371038	51363678	51363678
NM_001033273	5031439G07Rik	uncharacterized protein KIAA0930 homolog	36.9898	45.8108	51.9272	44.5755	54.1166	44.8467	52.6835	44.6532	45.0579	52.3588	44.61	50.3833	54.402	45.4072	chr15	-	84776149	84818401	84779667	84818231
NR_033600	5033404E19Rik		0.0895213	0.11924	0	0.125351	0.179254	0.303065	0.275498	0	0.258135	0.297046	0.375347	0.224756	0.382715	0.37794	chr1	+	187321184	187321893	187321184	187321184
NR_029464	5033406O09Rik		0.248917	0	0.619601	0	0.350039	0	0.574524	0	0	0	0.156275	1.01553	0.415047	0.175146	chr12	-	113180201	113182693	113180201	113180201
NR_029464	5033406O09Rik		0	0.356135	0	0.29119	0.230907	0.536398	0	0.569183	0.728145	0.624322	0.265994	0	0.915945	0	chr12	-	113180201	113182693	113180201	113180201
NR_029381	5330413P13Rik		0.145507	0.158572	0.235685	0.222265	0.185409	0.134345	0.284957	0.114041	0.152571	0.146308	0.258823	0.265684	0.113083	0.0930754	chr2	-	131645741	131673392	131645741	131645741
NM_001033304	5330417C22Rik	UPF0577 protein KIAA1324 isoform 2	3.31044	4.44808	4.62614	4.63539	4.73894	4.17811	5.29494	5.09051	4.29137	4.12725	5.88483	5.10346	3.95131	4.39303	chr3	-	108260986	108339440	108261317	108291908
NR_015552	5330434G04Rik		2.062	2.25724	1.73967	1.98214	2.33064	1.71793	1.95139	1.7025	1.69364	2.31757	1.9218	1.64891	2.10487	1.80028	chrX	-	102568332	102587093	102568332	102568332
NR_015552	5330434G04Rik		1.29066	1.27805	0.749305	1.0106	1.05395	1.51369	0.628024	1.30835	1.28714	0.664458	1.33866	1.08672	0.701549	0.578408	chrX	-	102543620	102587093	102543620	102543620
NR_027892	5430402O13Rik		0.860804	0.491385	0.515537	0.602663	0.369352	0.27754	0.18922	0.353428	0.620533	0.408041	0.429666	0.15437	0.613303	0.432635	chr6	+	50516641	50544864	50516641	50516641
NR_015591	5430405H02Rik		0.96222	1.70653	1.20052	2.96897	1.8264	1.72019	2.49551	1.83358	2.03048	1.61233	0.900856	1.84583	2.42991	0.639771	chr2	-	156678138	156688681	156678138	156678138
NR_027914	5430405H02Rik		0.785399	0.757205	1.41728	0	0	0	0	0	0	0	1.79967	1.48896	0	1.57613	chr2	-	156678138	156688681	156678138	156678138
NR_027914	5430405H02Rik		0	0	0	0	0	0.360046	0	0	0.35525	0.488518	0	0	0.75563	0.321733	chr2	-	156668863	156688681	156670267	156688417
NR_034038	5430416N02Rik		2.86462	1.89197	3.09046	3.2759	3.12396	3.6944	2.86763	1.35905	3.88774	2.30298	3.72547	2.92683	5.0708	2.40203	chr5	-	100849860	100858554	100849860	100849860
NR_034038	5430416N02Rik		0.372287	0.455439	0.597802	0.76622	0.591956	0.575253	0.477401	0.504373	0.456625	0.429891	0.484974	0.46846	0.593943	0.279854	chr5	-	100852670	100858554	100852670	100852670
NM_001163539	5430427O19Rik	uncharacterized protein CXorf21 homolog	0.0507646	0.0338084	0	0.0355411	0.114355	0.0572861	0	0.012157	0.0548925	0.0421113	0.0177372	0.095589	0.0180824	0.0178598	chrX	+	83067283	83136838	83133168	83134065
NM_001163539	5430427O19Rik	uncharacterized protein CXorf21 homolog	0	0	0.0654264	0	0	0	0	0	0	0	0	0	0	0	chrX	+	83115611	83136838	83133168	83134065
NM_027784	5530400C23Rik	uncharacterized protein LOC232426 precursor	0	0	0	0	0.102125	0	0	0	0	0	0	0	0	0	chr6	+	133242233	133245808	133242268	133244534
NR_015467	5530601H04Rik		0.92291	0	1.63943	0	0	2.24906	0	0	0	0	1.15417	0	0	0	chrX	-	102232688	102265458	102232688	102232688
NR_015467	5530601H04Rik		0.377714	0.636293	1.07049	0.445834	0	0	0.708873	0.795604	0.838629	0.797566	0	0	0.472822	0.707134	chrX	-	102236192	102265463	102236192	102236192
NR_015467	5530601H04Rik		0.375124	0	0	0.423752	0.471097	0.632037	0	0	0	0	0	0	0	0	chrX	-	102236192	102265463	102236192	102236192
NR_015467	5530601H04Rik		0.277415	1.34446	0	1.33261	1.33575	0	2.11046	1.82079	2.53916	2.20051	0.666723	1.8179	1.62122	1.66422	chrX	-	102232688	102265463	102232688	102232688
NR_015467	5530601H04Rik		0	0.555721	0	1.27517	1.76702	0	0	0	0	0	0	0	0.442994	0.424731	chrX	-	102232688	102265463	102232688	102232688
NR_015467	5530601H04Rik		0	0	0	0	0	0	0	0	0	0	0.622724	0.773936	0	0	chrX	-	102236192	102265463	102236192	102236192
NM_001145950	5730409E04Rik	UPF0500 protein C1orf216 homolog	13.0671	14.1577	16.4567	10.955	18.9108	17.7495	21.8547	17.089	21.3845	14.3847	12.326	11.7107	26.6021	16.0918	chr4	+	126287097	126291615	126288924	126289617
NM_001013755	5730409E04Rik	UPF0500 protein C1orf216 homolog	5.4427	10.2063	7.21081	13.058	8.41357	7.05666	7.54945	10.1562	6.35927	12.3976	18.271	13.1682	0	5.33236	chr4	+	126287097	126291615	126288924	126289617
NR_033596	5730416F02Rik		0	0	0	0	0.148968	0	0	0	0	0.0822861	0	0	0	0	chrX	+	106196823	106197635	106196823	106196823
NR_015478	5730422E09Rik		0.147479	0.0392875	0.0927418	0.123903	0.0590613	0.0998551	0.045386	0.0847666	0	0.032624	0.164894	0.222161	0.0840544	0.24905	chr5	-	149931140	149995639	149931140	149931140
NM_027472	5730455P16Rik	protein Njmu-R1	10.8959	15.027	12.3494	13.367	16.3307	15.6257	15.9038	16.9338	15.3165	15.5062	16.0706	16.7131	15.5926	10.7968	chr11	-	80173993	80191517	80177313	80191483
NM_001033157	5730507C01Rik	zinc finger protein-like isoform 2	0.0533345	0.194725	0.0957764	0	0.151706	0.0765761	0.124127	0	0.143492	0.0597282	0.111811	0.0280959	0.0379961	0.0656736	chr12	+	18521315	18542060	18521543	18540997
NM_001201330	5730507C01Rik	zinc finger protein-like isoform 1	0	0	0	0.123308	0	0	0	0.160493	0	0	0	0	0	0	chr12	+	18521315	18542060	18521543	18540997
NM_027482	5730508B09Rik	uncharacterized protein C4orf32 homolog	0.777142	1.20765	1.11995	2.04033	1.19951	1.53471	0.797206	1.05466	1.40056	0.787931	1.40293	0.975564	1.47643	1.04807	chr3	-	127572605	127599241	127573672	127599101
NR_027973	5730522E02Rik		0.206524	0.229236	0.0721511	0.144591	0.275691	0.295049	0	0.275888	0.297756	0.190356	0.14432	0	0.0980899	0.193755	chr11	-	25516845	26110576	25516845	25516845
NR_027973	5730522E02Rik		0	0	0	0	0	0.074567	0.0724211	0.0736328	0	0	0	0.118165	0	0	chr11	-	25519086	26110576	25519086	25519086
NM_028872	5730559C18Rik	uncharacterized protein C1orf106 homolog	0.494891	0.585525	0.989713	0.775115	0.554216	1.02888	0.701467	0.764213	0.86852	0.61227	0.659888	1.22629	1.32227	0.916479	chr1	-	138110107	138130841	138110902	138130640
NM_028872	5730559C18Rik	uncharacterized protein C1orf106 homolog	0.137093	0	0	0	0	0	0	0	0	0	0	0	0	0	chr1	-	138120139	138124239	138121829	138124145
NM_175533	5830411N06Rik	scavenger receptor protein family member isoform 3 precursor	0	0.0224185	0	0	0	0.0189933	0.0517969	0	0.0485325	0	0	0	0	0	chr7	+	147433199	147483540	147433279	147482064
NM_001128146	5830411N06Rik	scavenger receptor protein family member isoform 2 precursor	0	0	0.0330369	0	0.0315587	0	0	0	0	0	0.0220273	0.0791392	0.0673681	0	chr7	+	147433199	147485699	147433279	147485690
NR_028359	5830417I10Rik		4.98078	4.92341	6.37924	4.70088	3.46229	5.0857	3.86107	4.44418	4.68788	4.8247	4.05643	4.33958	3.93805	5.81344	chr3	+	88580905	88633293	88580931	88629524
NR_015517	5930412G12Rik		0.782444	0.752499	0.911115	1.0254	0.590388	0.458881	0.759255	0.966497	0.478963	0.248059	0.745151	0.485509	0.397981	1.53546	chr5	-	129085004	129106562	129085004	129085004
NR_015517	5930412G12Rik		0	0	0	0	0	0	0	0	0	0	0	0	0	3.74657	chr5	-	129085004	129091281	129085004	129085004
NR_015517	5930412G12Rik		0	6.82735	7.00899	5.73159	2.6047	5.06606	0	0	5.50341	1.13143	0	1.95952	3.0693	0	chr5	-	129085004	129091281	129085004	129085004
NR_015517	5930412G12Rik		0	0	0	0	0	0	0.322253	0	0	0	0.35491	0	0	0	chr5	-	129089731	129106562	129089731	129089731
NR_033803	6030408B16Rik		0.0257015	0	0.0808115	0	0.0257318	0	0.0395476	0.0246205	0	0.0284272	0.107762	0.0645273	0	0	chr15	+	101123642	101127857	101123642	101123642
NM_176921	6030419C18Rik	UPF0583 protein C15orf59 homolog	28.3131	49.9612	45.2679	48.5882	44.7283	32.2568	50.2207	55.2544	41.9942	39.7067	46.6337	40.8047	41.6816	52.2689	chr9	+	58336409	58347549	58338043	58347494
NM_176921	6030419C18Rik	UPF0583 protein C15orf59 homolog	8.10028	8.40575	11.9374	23.0232	13.0594	15.1745	15.6097	0	14.6215	14.1967	12.6347	0	10.3467	0	chr9	+	58337414	58347549	58338043	58347494
NM_029998	6030458C11Rik	UPF0489 protein C5orf22 homolog isoform b	4.28262	5.4143	6.09111	6.19746	4.70277	5.56559	6.25896	5.55948	4.10477	5.60579	6.11741	4.00808	5.81057	3.94119	chr15	-	12737931	12754412	12740466	12754302
NM_029998	6030458C11Rik	UPF0489 protein C5orf22 homolog isoform b	0	0	0	0	0.757632	0	0	0	0	0	0	1.09369	0	0.88505	chr15	-	12737931	12754412	12740466	12754302
NM_029998	6030458C11Rik	UPF0489 protein C5orf22 homolog isoform b	0	0.818815	0	0	0	0	0	0	1.90078	0	0	0	0	0	chr15	-	12737931	12754412	12740466	12751283
NM_029964	6030468B19Rik	uncharacterized protein C17orf99 homolog precursor	0.103591	0.206971	0.0542859	0	0	0	0.0796994	0.14886	0	0.0572888	0.21717	0.260081	0.221415	0.0728901	chr11	+	117658973	117668622	117659080	117668410
NM_183126	6030498E09Rik	uncharacterized protein LOC77883	0	0.0615403	0.0484239	0.0646942	0	0.104276	0	0	0	0	0	0	0	0	chrX	+	36125956	36315865	36311260	36312732
NM_134022	6330403K07Rik	uncharacterized protein LOC103712	104.965	152.276	141.38	116.943	131.638	113.059	135.761	137.348	134.092	111.784	192.799	145.39	147.292	99.2835	chr11	-	70845442	70847119	70846538	70846904
NR_028126	6330407A03Rik		0.027644	0	0	0	0	0	0	0.0264815	0	0.0305758	0	0	0	0	chr4	+	3642110	3643953	3642110	3642110
NM_177312	6330408A02Rik	uncharacterized protein C19orf68 homolog	3.39224	1.45749	2.08889	3.00131	1.8127	1.86638	2.38513	2.30341	2.2805	1.53932	2.79376	2.9007	2.15522	2.39587	chr7	-	13844315	13863493	13846233	13862769
NM_177312	6330408A02Rik	uncharacterized protein C19orf68 homolog	0	2.36373	1.58363	0	2.22267	1.70531	2.44681	0	0	2.51317	1.60351	0	0	1.94468	chr7	-	13844315	13864070	13845026	13862769
NM_177312	6330408A02Rik	uncharacterized protein C19orf68 homolog	0	2.72756	1.78665	3.37483	0	1.94575	0	2.15356	1.75118	0	0	0	2.66198	0	chr7	-	13844315	13864070	13845026	13846268
NR_003619	6330549D23Rik		1.15732	1.39196	0.823726	1.17306	1.16733	0.935637	1.52829	0.90179	1.20784	1.62395	1.31571	1.53954	1.19365	0.984481	chr3	-	96410584	96433742	96410584	96410584
NR_002848	6430411K18Rik		2.76504	0	2.25307	1.65432	1.90973	2.18677	0	1.42891	2.66139	2.05221	2.04964	2.06817	0	0	chr12	+	110829746	110831125	110829746	110829746
NM_001033465	6430531B16Rik	uncharacterized protein LOC381933 isoform 1	0.21251	0	0	0	0	0.328126	0.538141	0	0	0.19581	0.337671	0	0	0	chr7	-	147158201	147164654	147161878	147164581
NM_001033465	6430531B16Rik	uncharacterized protein LOC381933 isoform 1	0	0	0	0	0	0	0	0	0	0	0	0.407761	0	0	chr7	-	147158201	147164654	147161783	147164581
NM_001033465	6430531B16Rik	uncharacterized protein LOC381933 isoform 1	0	0.254053	0	0	0.280905	0	0	0	0.330887	0	0	0	0.260169	0	chr7	-	147158201	147164654	147161783	147164581
NM_172286	6430548M08Rik	uncharacterized protein KIAA0513 isoform a	29.6626	39.6073	41.1641	39.1858	42.3154	40.8093	45.1959	50.698	43.4815	40.3729	44.6441	39.2604	35.0015	38.5733	chr8	+	122638051	122689207	122669234	122685164
NM_001163761	6430548M08Rik	uncharacterized protein KIAA0513 isoform b	4.28363	0	0	0	0	0	0	0	0	0	0	0	4.54749	0	chr8	+	122638051	122689207	122669234	122685164
NM_001145351	6430550D23Rik	uncharacterized protein C20orf173 homolog isoform 1 precursor	0.155065	0.180799	0	0	0	0.367622	0	0	0.313121	0	0.426911	0	0	0.220266	chr2	-	155826178	155830163	155828203	155829671
NM_001145352	6430550D23Rik	uncharacterized protein C20orf173 homolog isoform 2	0.141273	0	0.310765	0.322919	0.362828	0	0.354858	0.157802	0	0.291516	0.0804963	0.0827143	0.140828	0.428135	chr2	-	155826178	155833713	155828203	155829218
NM_175486	6430571L13Rik	uncharacterized protein C3orf18 homolog	2.06536	3.11094	2.44788	2.05412	2.76351	3.18019	3.89085	3.01393	2.92208	2.58329	2.4819	2.61692	3.43781	2.3089	chr9	+	107242970	107252014	107244680	107250356
NM_176952	6430573F11Rik	probable tRNA methyltransferase 9-like protein	1.05381	2.20571	2.44981	2.11115	2.33165	3.4309	3.82694	1.06336	1.85189	2.87089	1.20403	1.87294	0.957838	1.60323	chr8	+	37520627	37576067	37561381	37575642
NM_176952	6430573F11Rik	probable tRNA methyltransferase 9-like protein	0.779671	0	0	0	0	0	0	0.781233	0	0	0	1.48876	0	1.04485	chr8	+	37520601	37576067	37574676	37575642
NM_176952	6430573F11Rik	probable tRNA methyltransferase 9-like protein	0	0	0	0	0	0.439853	0	0.881839	0.46964	0.993277	0.459633	1.00155	0.350139	0	chr8	+	37520601	37576067	37571411	37575642
NM_176952	6430573F11Rik	probable tRNA methyltransferase 9-like protein	0	0	0	0.63817	0.810633	0	0	0	0.407378	0	1.07951	0	0.394535	0	chr8	+	37521211	37576067	37574676	37575642
NM_176952	6430573F11Rik	probable tRNA methyltransferase 9-like protein	0	0.674578	0	0	0	0	0	0	0	0	1.10805	0	0	0.396179	chr8	+	37552097	37576067	37561381	37575642
NM_176952	6430573F11Rik	probable tRNA methyltransferase 9-like protein	0	0	0.73443	1.25091	1.48055	0	0	0.982496	1.76886	0	0	0	2.02685	0	chr8	+	37568542	37576067	37568712	37575642
NR_029460	6530402F18Rik		1.30357	1.48661	1.8093	1.47919	1.02604	1.26746	1.3078	1.05611	0.978629	1.2194	1.11774	1.31126	1.40184	2.02829	chr2	-	29098757	29107560	29098757	29098757
NR_027881	6530411M01Rik		0.401507	0.178265	0.467568	0.124934	0.312652	0.251715	0.343228	0.17095	0.0643193	0.444089	0.249399	0.448019	0.25427	0.313903	chr17	-	9340583	9360887	9340583	9340583
NM_173381	6720489N17Rik	uncharacterized protein LOC211378 isoform 1	0.667248	1.62456	1.0246	1.39059	1.26771	1.09268	1.29891	1.15765	1.22152	1.05038	0.845801	1.14539	1.32657	0.716255	chr13	-	62704374	62725542	62706549	62725400
NM_177656	6820408C15Rik	uncharacterized protein C20orf96 homolog isoform 2	0.770633	0	1.2529	0.326618	1.28891	0	0.715964	1.29198	0.928045	0	0.905638	0.859773	0.873495	0	chr2	+	152241322	152270064	152253490	152269869
NM_177656	6820408C15Rik	uncharacterized protein C20orf96 homolog isoform 2	0.277449	0.382496	0	0.464198	0	0	0.0988728	0	0	1.13242	0.206954	0	0	0	chr2	+	152253204	152270064	152253204	152253204
NM_177656	6820408C15Rik	uncharacterized protein C20orf96 homolog isoform 2	0	0	0	0	0	1.17819	0	0	0	0	0	0.661895	0	0.758332	chr2	+	152253204	152270064	152253490	152269869
NM_177656	6820408C15Rik	uncharacterized protein C20orf96 homolog isoform 2	0	0.60496	0	0	0	0	0	0	0	0	0.350915	0	0	0	chr2	+	152253204	152270064	152253204	152253204
NR_030708	6820431F20Rik		15.2502	23.7229	20.4903	18.9357	21.366	23.7434	21.5773	22.2633	22.1104	20.8059	22.2243	23.8453	21.9767	15.6927	chr8	-	19991155	20020392	19991155	19991155
NR_030708	6820431F20Rik		11.6522	16.9719	15.6442	14.4895	14.3261	16.4163	15.1854	15.1025	15.1417	14.3423	14.9507	16.5585	15.2294	11.3662	chr8	-	19863863	19893010	19863863	19863863
NM_178670	8030462N17Rik	uncharacterized protein C18orf25 homolog	4.47099	5.86534	5.43185	5.8457	5.06935	6.11173	6.20687	6.64719	6.05971	4.40197	5.18424	4.77928	4.82294	4.58492	chr18	-	77872019	77952749	77873877	77913353
NM_178670	8030462N17Rik	uncharacterized protein C18orf25 homolog	0	0.951974	0	0	0	0	0	0	0	0	0	0	0	0	chr18	-	77872019	77953225	77881489	77913353
NM_178670	8030462N17Rik	uncharacterized protein C18orf25 homolog	0	0	3.7204	0	0	0	0	0	0	3.59252	0	5.30025	0	0	chr18	-	77881806	77913423	77881808	77913353
NM_001166580	8430408G22Rik	protein DEPP	0.472614	0.208248	0	0.355416	0	0	1.5067	0	0	0	0	0	1.74404	0	chr6	+	116600701	116602865	116601715	116602333
NM_145980	8430408G22Rik	protein DEPP	0.464517	0.117495	1.19408	0.101338	1.67024	1.19383	0	1.3253	1.70126	1.26013	1.53543	1.22588	0	0.572608	chr6	+	116600701	116602865	116601715	116602333
NR_028317	8430429K09Rik		1.66308	2.21517	2.32405	3.27742	2.66886	3.21871	1.73784	2.00619	2.26454	2.14603	1.61577	2.29738	2.45741	1.51692	chr11	+	3352474	3358341	3352474	3352474
NR_028317	8430429K09Rik		0.566478	0.528171	0.831198	0.71388	1.38637	1.23928	0.55162	1.13965	0.81672	1.1278	0.907429	0.609891	0	0.797182	chr11	+	3352439	3379834	3352439	3352439
NR_002849	8430431K14Rik		0.0513121	0	0.0179264	0.119748	0.0856211	0.0772052	0.0526368	0.0163844	0.0493195	0.18918	0	0.0429421	0.12185	0.0481397	chr19	-	31288032	31290886	31288032	31288032
NM_001123370	9030025P20Rik	uncharacterized protein LOC100041574	1.71147	1.95328	3.49279	3.30675	1.88765	2.9725	2.11523	3.05514	3.54188	2.21187	2.24105	3.78464	2.17007	1.26697	chr17	+	15115827	15128541	15115857	15127768
NM_145448	9030617O03Rik	UPF0317 protein C14orf159 homolog, mitochondrial precursor	2.19163	0	0	0.518	0	0	0	0	2.68037	1.30939	2.91516	0	0	0.523692	chr12	+	102024351	102110820	102024453	102109663
NM_145448	9030617O03Rik	UPF0317 protein C14orf159 homolog, mitochondrial precursor	0	2.55479	2.65419	2.06726	3.49559	2.75631	2.76691	1.98089	0	1.37028	0	2.82162	2.43396	1.29434	chr12	+	102017332	102110820	102067838	102109663
NM_027815	9030624J02Rik	UPF0505 protein C16orf62 homolog	7.87053	7.95694	9.91623	7.73746	8.90289	9.65808	7.44709	9.19662	6.56013	9.15123	8.09507	9.44581	8.09103	7.40837	chr7	+	125883784	125985005	125884188	125984808
NM_027815	9030624J02Rik	UPF0505 protein C16orf62 homolog	5.38804	9.87728	8.55035	9.4743	6.84191	6.14122	9.07744	5.18476	9.99443	7.44192	8.38347	8.81528	8.44882	7.74294	chr7	+	125908021	125985005	125908191	125984808
NM_027834	9130008F23Rik	uncharacterized protein C6orf141 homolog	0	0.123497	0.0971755	0.162283	0.0928273	0.235415	0.0356668	0.0666133	0.200514	0.0769132	0.194374	0.0581954	0.0330269	0.130478	chr17	-	41012430	41017507	41016939	41017485
NM_198296	9130011E15Rik	UPF0668 protein C10orf76 homolog	4.19249	4.57506	5.0117	5.30463	5.41117	5.2251	4.94844	5.3064	4.9036	5.3448	5.20056	4.7768	5.01392	4.19393	chr19	-	45892633	46072978	45893375	46053191
NM_030226	9130019O22Rik	uncharacterized protein LOC78921	0.725943	0.90804	0.862147	0.705494	0.866807	0.74726	1.01577	0.801768	0.812398	0.891641	1.25601	1.08426	1.04897	0.628004	chr7	-	134525773	134530680	134527810	134530471
NR_033635	9130019P16Rik		0.105451	0.0200654	0.0473662	0	0.0301645	0.0169997	0	0.0865833	0.0434384	0.0333242	0.0421084	0.0756431	0	0.0211996	chr6	-	54195735	54229070	54195735	54195735
NM_177001	9130023H24Rik	GLI-Kruppel family member GLI4	0.641556	0.812988	1.08819	1.06912	2.56499	1.43725	2.23939	1.76497	1.58185	2.4572	1.51263	2.67332	2.52889	1.107	chr7	-	135377964	135381545	135379919	135380933
NR_024326	9130024F11Rik		0.0872498	0	0	0	0	0.467794	0	0	0.0628963	0.0965031	0.212153	0	0	0	chr1	+	57028312	57032040	57028312	57028312
NR_024326	9130024F11Rik		0	0	0	0	0.0186505	0.199656	0.0859926	0.0178448	0	0	0.0916546	0	0	0	chr1	+	57028312	57099357	57059410	57097270
NR_033453	9130209A04Rik		0	0	0	0	0	0	0.147347	0	0	0	0	0	0	0	chr18	+	47612321	47630522	47612321	47612321
NR_027961	9130230L23Rik		0	0	0	0	0	0	0	0	0.0522429	0	0	0	0	0	chr5	-	66379166	66395524	66379166	66379166
NR_027961	9130230L23Rik		0	0	0	0	0	0.0479381	0	0	0	0	0	0	0	0	chr5	-	66390916	66395524	66390916	66390916
NM_029418	9130401M01Rik	uncharacterized protein C8orf76 homolog	7.49258	14.4125	17.9678	15.5079	13.5866	14.8192	12.8282	10.4881	13.4998	12.0947	13.919	13.2349	12.8835	10.003	chr15	-	57853813	57865849	57853920	57865755
NM_029418	9130401M01Rik	uncharacterized protein C8orf76 homolog	0	0	0.336379	1.12351	0.321328	0.362179	0	0.153771	0.231364	0.177493	0.44856	0	0.457437	0.451659	chr15	-	57857721	57859450	57857721	57857721
NM_001033819	9130409I23Rik	uncharacterized protein LOC619326	0.0267474	0.0356266	0	0	0	0	0.0411569	0.051245	0	0	0	0	0.0381108	0	chr1	+	182981367	182990798	182981449	182989945
NM_029960	9230104L09Rik	cystatin E2 precursor	0.199084	0	0	0	0	0	0.153168	0	0.143515	0	0	0	0.141855	0	chr2	-	148672449	148676670	148672651	148676616
NM_199017	9230110C19Rik	uncharacterized protein C11orf70 homolog	0.9426	2.56483	1.40578	1.87881	1.47691	1.8973	1.20688	2.00096	1.29755	0.868036	2.64561	1.40793	2.48033	1.56159	chr9	-	8021671	8042823	8022415	8042779
NM_199017	9230110C19Rik	uncharacterized protein C11orf70 homolog	0.696485	0	0.856055	0.53774	1.59203	0	0	0	0	0	0	0	0.656545	0	chr9	-	8021671	8042823	8023907	8042779
NM_199017	9230110C19Rik	uncharacterized protein C11orf70 homolog	0	0	0	0	0	1.01487	1.06304	0	1.4257	1.01865	0	0.442388	0	0	chr9	-	8021671	8042823	8022512	8042779
NR_015537	9230114K14Rik		0.801834	0.352299	0.26273	0	0	0.242065	0	0	0.346005	0.363956	0.126272	0.516051	0.791101	0.0890647	chr5	+	52581919	52589223	52581919	52581919
NR_015537	9230114K14Rik		0.167113	0.392058	0.616072	0.497269	0.568884	0.744407	0.510023	0.544313	0.448306	0.48668	0.410801	0.185401	0.105071	0.308726	chr5	+	52581919	52589223	52581919	52581919
NR_024328	9230116N13Rik		0	0	0	0	0	0	0	0	0	0	0	0	0.449583	0	chr1	-	138308492	138312096	138308492	138308492
NR_028442	9330020H09Rik		0	0	0	0	0	0	0	0	0	0.423784	0	0	0.328832	0.337257	chr15	+	98397754	98401295	98397754	98397754
NR_015587	9330111N05Rik		151.842	175.928	161.449	183.42	149.459	159.616	159.39	145.857	160.676	127.338	175.936	145.566	175.472	143.244	chr13	+	81204926	81205465	81204926	81204926
NR_015587	9330111N05Rik		0.338846	0.118707	0.364759	0.179038	0.199201	0.169945	0	0.499981	0.247295	0.0832848	0.407904	0.223672	0.160938	0.211931	chr13	+	81103334	81218856	81103334	81103334
NR_015587	9330111N05Rik		0.128283	0.206915	0.123522	0.275658	0.501552	0.289527	0.526382	0.661058	0.643895	0.472962	0.134348	0.390109	0.731162	0.240705	chr13	+	81103334	81265423	81103334	81103334
NR_033222	9330151L19Rik		4.47982	5.30759	7.05394	7.256	8.45606	7.63384	7.33545	6.5706	7.52121	6.81338	7.40627	6.30475	7.18379	4.8743	chr12	+	70298197	70300855	70298197	70298197
NR_015589	9330158H04Rik		0	0	0	0.631433	0	0	0	0	0	0	0	0	0	0.668725	chr6	-	36337380	36340191	36337380	36337380
NM_001162537	9330159F19Rik	uncharacterized protein KIAA0408 homolog	5.09161	0	3.18369	0	3.03812	4.6528	5.71475	4.14118	8.0639	1.50838	8.75358	9.37644	0	3.76264	chr10	+	28931448	28950585	28937925	28947177
NM_001162537	9330159F19Rik	uncharacterized protein KIAA0408 homolog	3.51541	13.077	11.1397	17.0996	8.0184	8.16435	7.27066	7.64703	3.17522	9.84186	4.89739	2.52343	13.0526	8.42544	chr10	+	28931448	28950585	28937925	28947177
NM_001162537	9330159F19Rik	uncharacterized protein KIAA0408 homolog	1.09584	0	0	0	1.4618	0	0	0	0	0	0	0	0	0	chr10	+	28931448	28950585	28943185	28947177
NR_015514	9330175E14Rik		0.0339568	0	0.0711787	0	0.0339969	0	0	0.0650585	0	0.150232	0	0	0.0483839	0	chr8	-	96957026	96959003	96957026	96957026
NM_172706	9330182L06Rik	UPF0577 protein KIAA1324-like homolog precursor	5.71188	7.99048	0	5.2257	6.26711	0	5.79498	0	0	5.77316	6.62017	0	4.65052	5.2708	chr5	+	9266192	9480717	9266270	9479255
NM_172706	9330182L06Rik	UPF0577 protein KIAA1324-like homolog precursor	2.13782	2.46002	2.80233	2.14498	1.77717	3.27679	2.81831	2.90241	2.61589	1.92639	2.25134	3.67884	3.23842	3.47055	chr5	+	9266192	9463684	9399212	9463052
NM_172706	9330182L06Rik	UPF0577 protein KIAA1324-like homolog precursor	0	0	6.72943	0	0	5.93238	0	6.04365	7.15659	0	0	6.7277	0	0	chr5	+	9266192	9480717	9266192	9266192
NM_172706	9330182L06Rik	UPF0577 protein KIAA1324-like homolog precursor	0	0	0	0	0	0	0	3.87925	0	0	0	0	2.00593	0	chr5	+	9266192	9480717	9266270	9479255
NM_145557	9430015G10Rik	uncharacterized protein C1orf159 homolog precursor	2.58677	0	2.74211	2.7425	2.26343	0.847575	0.766053	1.16305	2.54906	2.22087	1.51712	3.74774	4.1198	0.990997	chr4	+	155484106	155501372	155491140	155499623
NM_177205	9430015G10Rik	uncharacterized protein C1orf159 homolog precursor	0.611565	1.32475	1.77409	0.853983	0	1.42587	2.32238	0	0.865053	0	0.910149	1.59958	0.8522	1.44069	chr4	+	155484106	155501372	155491140	155499623
NM_145557	9430015G10Rik	uncharacterized protein C1orf159 homolog precursor	0	2.5944	0	1.95855	2.76953	1.67596	1.7654	3.00976	1.10028	2.71414	2.38245	0	0.592011	0.769053	chr4	+	155484106	155501372	155491140	155499623
NR_033569	9430021M05Rik		3.54168	4.00656	3.51012	2.51035	3.59254	2.98381	1.72318	1.93232	4.93135	4.61489	3.73065	0.964551	4.90806	2.90168	chr2	+	162486898	162500940	162486898	162486898
NR_033569	9430021M05Rik		0	0	1.26893	0.362118	0.608608	0	2.72009	2.83246	0	0	1.0087	2.93574	0	0	chr2	+	162486898	162500940	162486898	162486898
NM_029886	9430038I01Rik	uncharacterized protein LOC77252	0.961148	1.50594	0.866576	1.58312	1.32881	1.02167	1.12906	1.54838	0.894793	0.976388	1.15829	1.33596	1.81274	1.08576	chr7	-	144567251	144602439	144568004	144602391
NM_029886	9430038I01Rik	uncharacterized protein LOC77252	0.0654954	0	0.0551501	0	0	0.132773	0.0949292	0.0498234	0	0.0229426	0.0587833	0.131988	0.0451617	0.0901265	chr7	-	144574728	144602439	144579023	144602391
NM_029886	9430038I01Rik	uncharacterized protein LOC77252	0	0	0	0	0	0	0	0	0.0905622	0	0	0	0	0	chr7	-	144574696	144602439	144579171	144602391
NR_029463	9430083A17Rik		0.455548	0.585105	0.426294	0.842903	0.553819	0.385553	0.801101	0.451965	0.586417	0.665816	0.522984	0.367624	0.463621	0.709762	chr13	-	51193106	51196096	51193106	51193106
NM_029906	9530003J23Rik	lysozyme C-like precursor	0.0528828	0.0704382	0	0	0	0	0	0.0506617	0	0	0	0	0.0753541	0	chr10	-	116669292	116675737	116671470	116675636
NR_015530	9530026P05Rik		0.355251	0	0	0	0.279307	0	0	0.514725	0.571677	0.319412	0	0.955015	0	0.54531	chr6	+	92890575	93222971	92890575	92890575
NR_015530	9530026P05Rik		0.225571	0	0	0	0	0.354979	0	0.148371	0.28935	0.294338	0	0	0	0.18293	chr6	+	92890575	93061743	93057091	93061334
NR_015530	9530026P05Rik		0.101792	0	0.060017	0.0850655	0	0	0.184105	0.0416599	0.0822268	0	0.145775	0.13194	0	0	chr6	+	92890575	93095675	92890575	92890575
NR_015530	9530026P05Rik		0.0903599	0	0.327384	0.440585	0.106597	0	0.235376	0.068662	0.376949	0.232165	0.358701	0	0	0.084464	chr6	+	92890575	93222971	92890575	92890575
NR_015530	9530026P05Rik		0	0.659376	0	0.133449	0.425713	0.304354	0.792335	0	0	0	0.659861	0.233528	1.2092	0	chr6	+	92890575	93222971	92890575	92890575
NR_015562	9530036O11Rik		1.37163	1.12248	1.32699	0	2.12782	1.51322	2.21396	1.31387	1.79049	1.33775	1.85464	1.14366	1.63775	0.797335	chr5	+	28792913	28807513	28792913	28792913
NR_015562	9530036O11Rik		0	0	0	0	0	0	0	0	0	0	0	0.488902	0	0	chr5	+	28793523	29045749	28793523	28793523
NM_001164655	9530053A07Rik	Fc fragment of IgG binding protein-like precursor	0	0.0135489	0	0	0	0	0	0.0194878	0	0	0	0	0	0	chr7	+	28914484	28926318	28914842	28922672
NM_001164655	9530053A07Rik	Fc fragment of IgG binding protein-like precursor	0	0.00782542	0.00307877	0.00411323	0.00588202	0	0.0180803	0.00562774	0.00847041	0.00974723	0	0.0147502	0.0251121	0	chr7	+	28914484	28949830	28914842	28949673
NR_015610	9530059O14Rik		1.76059	0.61698	1.08922	0.301298	0.414082	1.40602	1.85274	0.747657	1.40399	0.675891	0.554301	0	0.600737	1.19726	chr9	+	122481618	122588714	122481618	122481618
NR_015610	9530059O14Rik		1.49083	1.89184	1.90486	1.76303	1.5303	0.740068	0.525542	0.697429	0.429521	1.67114	1.22402	1.89806	1.93451	1.80867	chr9	+	122481618	122588714	122481618	122481618
NR_015610	9530059O14Rik		0.281072	0	0	0	0	0	0	0.175087	0.19724	0	0.139191	0	0	0	chr9	+	122481618	122489765	122481618	122481618
NM_153117	9530068E07Rik	keratinocyte-associated transmembrane protein 2 precursor	22.6705	30.0096	28.2732	28.6312	26.3665	29.5378	27.5495	26.1675	25.5822	26.3817	28.6335	30.9728	26.4803	23.1383	chr11	+	52209929	52222225	52209969	52220578
NM_026739	9530077C05Rik	uncharacterized protein KIAA0895	1.86734	2.28826	1.32835	1.95612	2.2713	0.842975	0.7018	0.967537	2.39592	0.848045	1.75464	2.35907	0	0.74246	chr9	+	22216020	22249123	22216168	22248674
NM_026739	9530077C05Rik	uncharacterized protein KIAA0895	0.85365	1.57352	0.952118	1.40867	1.73478	2.09091	2.25495	1.82236	1.81257	1.91154	1.70269	0	3.45242	0.696788	chr9	+	22216020	22229474	22216168	22229293
NM_026739	9530077C05Rik	uncharacterized protein KIAA0895	0.319865	0.327246	0.271743	0	0.367955	0.248992	0.216386	0.347384	0.335151	0	0.396299	0.450533	0.413944	0.343299	chr9	+	22216020	22249123	22216020	22216020
NM_026739	9530077C05Rik	uncharacterized protein KIAA0895	0	0	0	0	0	0	0	0	0	1.5618	1.1456	1.47064	0	0	chr9	+	22228556	22239844	22228831	22239843
NM_026739	9530077C05Rik	uncharacterized protein KIAA0895	0	0	1.9241	1.83789	0.834352	1.63877	2.6246	0.588553	0	1.45207	1.14739	0	3.18817	1.40301	chr9	+	22234708	22249123	22234811	22248674
NR_033299	9530091C08Rik		0.493911	0.136654	0.278558	0.230073	0.217993	0.125185	0.200255	0.226001	0.406587	0.366115	0.206008	0.28234	0.207787	0.436916	chr9	+	68613152	68621129	68613152	68613152
NR_015539	9630013A20Rik		1.81783	0.808651	0.52052	0	1.17946	0.560557	1.34298	0.358222	0.455456	0	0	0	0.252186	1.19427	chr14	-	84858644	84876231	84858644	84858644
NR_015539	9630013A20Rik		0.420817	0.738789	0.371293	0.69517	1.53253	0.22226	0.351708	1.0375	0.967782	1.44038	0.15231	0.885686	1.13013	0	chr14	-	84858644	84876231	84858644	84858644
NR_015539	9630013A20Rik		0	0	0.841513	1.05744	3.24791	0	1.79537	0	0	0	2.143	1.86882	3.72598	0.998757	chr14	-	84851282	84870550	84851282	84851282
NR_015539	9630013A20Rik		0	0	0	0	0	0.536116	0	0.486855	0	0	0	0	0	0	chr14	-	84858644	84876231	84858644	84858644
NR_015539	9630013A20Rik		0	0	0	0	0	0	0	0	1.0126	0.988764	1.0575	0.812864	0.327707	0	chr14	-	84858644	84876231	84858644	84858644
NR_015539	9630013A20Rik		0	0	0	0.300906	0	0	0	0	0	0	0	0	0	0	chr14	-	84858644	84876231	84858644	84858644
NR_015544	9630028H03Rik		0	0	0.0227912	0.0608981	0.0870857	0.0245393	0	0.020831	0	0.024052	0	0	0	0.030602	chr2	-	135406265	135408956	135406265	135406265
NM_001112735	9930012K11Rik	uncharacterized protein C8orf58 homolog isoform 2	0.501339	1.39096	0.608835	1.06994	0	0.714906	1.84203	0.975972	1.43217	0	1.10298	0.585431	1.88716	0.780301	chr14	-	70554211	70559309	70554974	70559187
NM_001004155	9930012K11Rik	uncharacterized protein C8orf58 homolog isoform 1	0.109769	0	0.111745	0	1.3238	0.118431	0	0	0	1.09685	0.142697	0.373153	0	0.151381	chr14	-	70554211	70559309	70554974	70559187
NR_030696	9930014A18Rik		0.258327	0.190937	0.159476	0.119609	0	0.207942	0.263037	0.281741	0.181022	0	0.334311	0.25567	0.192931	0	chr15	+	60654519	60662955	60654519	60654519
NR_030696	9930014A18Rik		0	0	0	0	0.269843	0	0	0	0	0.357161	0	0	0	0.267441	chr15	+	60654519	60662955	60654519	60654519
NM_172836	9930021J03Rik	uncharacterized protein KIAA2026 homolog	6.12161	8.81011	7.70397	7.02942	7.19675	8.13133	7.18058	7.66582	6.77818	7.25172	7.78592	7.27708	6.31845	6.2163	chr19	-	29788891	29880499	29790497	29880364
NM_172836	9930021J03Rik	uncharacterized protein KIAA2026 homolog	0.204785	0.136383	0.0357718	0	0.0170856	0.365897	0.0052518	0.24521	0.270645	0	0.274283	0.257071	0	0.0240155	chr19	-	29803938	29806798	29803938	29803938
NM_177573	9930104L06Rik	uncharacterized protein C1orf109 homolog	3.14538	4.12339	4.61524	4.49928	4.95568	4.48352	5.50218	4.59884	4.39165	4.50434	5.29833	4.11472	5.11843	3.89055	chr4	+	124614291	124621905	124615686	124619906
NM_177573	9930104L06Rik	uncharacterized protein C1orf109 homolog	0	0	0	1.51688	0	0	0	0	0	0	0	0	0	0	chr4	+	124614301	124616698	124615686	124615965
NM_001114679	9930111J21Rik1	interferon-inducible GTPase family member	0.430737	0.475821	0.707693	0.183772	0.364889	0.339043	0.325679	0.394615	0.357253	0.428234	0.197687	0.733577	0.214773	0.348706	chr11	-	48759651	48792883	48760725	48781454
NM_173434	9930111J21Rik2	interferon inducible GTPase	0.321162	0.192157	0.216002	0.103407	0.166789	0.238384	0.145347	0.195778	0.252565	0.188059	0.0264034	0.27165	0.0538354	0.130512	chr11	-	48851161	48864744	48851893	48853297
NM_173434	9930111J21Rik2	interferon inducible GTPase	0.113017	0	0	0.0430043	0	0	0	0	0	0	0	0	0	0	chr11	-	48779318	48792900	48780050	48781454
NM_181048	A130010J15Rik	UPF0739 protein C1orf74 homolog	0.806144	0.988898	0.835299	0.959435	0	1.11765	1.11193	0.587853	0	0.327957	0	0	1.63816	0.427148	chr1	+	194999770	195004026	195000535	195001327
NM_001160360	A130010J15Rik	UPF0739 protein C1orf74 homolog	0	0	0	0	0	0	0.3658	0	0	0	0.42545	0	0	0	chr1	+	194994242	195004026	195000535	195001327
NM_001160360	A130010J15Rik	UPF0739 protein C1orf74 homolog	0	0	0	0.258519	1.25445	0	0	0.373659	1.38924	0.473702	0.756719	1.44373	0	0.446207	chr1	+	194999662	195004026	195000535	195001327
NM_001160359	A130010J15Rik	UPF0739 protein C1orf74 homolog	0	0	0	0	0	0	0	0.320493	0	0	0	0	0	0	chr1	+	194999770	195004026	195000535	195001327
NM_001081067	A1bg	alpha-1B-glycoprotein precursor	0.0267001	0	0	0	0	0	0	0	0	0	0	0	0	0	chr15	-	60749143	60752903	60749413	60752811
NM_001081074	A1cf	APOBEC1 complementation factor	0	0	0	0	0	0	0	0	0.0194688	0	0.0188727	0	0	0	chr19	+	31983281	32023896	31985613	32022000
NM_001081074	A1cf	APOBEC1 complementation factor	0	0	0	0	0.0424118	0	0	0	0	0.0468544	0	0	0	0	chr19	+	31943250	32007320	31985613	32007202
NM_175687	A230050P20Rik	repressor of yield of DENV protein homolog	10.2252	18.6935	18.9491	22.7375	20.0448	16.1347	19.8101	11.6429	17.4615	25.3534	10.6736	21.5858	20.5361	19.5313	chr9	+	20673085	20678751	20675883	20678108
NM_175687	A230050P20Rik	repressor of yield of DENV protein homolog	9.83488	9.75613	15.3055	9.97067	16.9632	13.1255	16.4744	16.1458	14.4748	11.8552	24.9346	11.9322	18.2926	5.8915	chr9	+	20673085	20678751	20673359	20678215
NR_015495	A230056P14Rik		3.99491	4.89387	4.70543	5.88459	4.05359	5.24674	5.45924	5.67862	5.32842	3.24207	4.7382	5.56228	4.56035	5.08158	chr7	+	63217900	63235466	63217900	63217900
NR_015533	A230057D06Rik		1.8427	2.3216	2.28373	1.79637	2.96236	2.32555	3.21973	2.39126	3.61196	2.38889	3.24256	2.05119	3.07562	1.41797	chr7	-	68850735	69072460	68850735	68850735
NR_015533	A230057D06Rik		1.22495	2.48982	2.20084	1.93538	1.93762	3.07075	1.7961	2.98647	2.92097	2.92896	3.05626	2.22706	2.2353	1.94239	chr7	-	69008098	69073081	69008098	69008098
NM_001101503	A230065H16Rik	uncharacterized protein LOC380787	3.19235	5.31513	5.8552	4.19065	4.29479	4.61565	5.98669	4.77904	5.1779	3.53091	6.55304	3.75696	5.5445	5.33481	chr12	+	112645019	112650288	112646756	112650056
NR_027446	A230072C01Rik		1.67919	2.01459	0.991351	2.27156	0.7425	0.789729	2.75744	0.574547	0	1.02576	0	0.933468	1.79724	0.791171	chrX	+	20539239	20564475	20539239	20539239
NR_027445	A230072C01Rik		1.23581	1.58155	1.97577	1.72671	1.92256	2.83867	1.6841	2.14625	3.58975	1.3929	4.14362	2.17283	1.57234	2.54867	chrX	+	20538801	20564475	20538801	20538801
NM_175628	A2m	alpha-2-macroglobulin-P precursor	5.39943	3.32556	3.91451	4.43395	5.44645	4.44382	4.74757	4.32634	3.92158	4.66988	3.7164	7.05832	4.16467	2.82798	chr6	+	121586190	121629256	121586306	121629126
NM_001001179	A2ml1	ovostatin homolog precursor	9.32961	12.8814	11.8053	12.9043	19.1369	16.3058	15.9314	11.8823	17.88	21.2673	16.3784	11.1404	13.6201	10.0871	chr6	-	128489839	128493414	128490314	128493310
NR_015566	A330023F24Rik		11.0957	16.7702	21.241	22.3996	14.7084	17.5806	20.4777	13.5872	12.9486	13.2058	18.1171	11.9064	16.0862	21.9624	chr1	+	196843592	196864102	196843592	196843592
NR_015566	A330023F24Rik		3.34152	0	0	0	0	0	0	3.3416	2.42615	0	0	2.60385	0	0	chr1	+	196844774	196853622	196844774	196844774
NR_015586	A330035P11Rik		0.142143	0.129542	0.132424	0	0.316246	0	0	0	0	0	0.216098	0	0.140299	0.222258	chr14	-	122502651	122506175	122502651	122502651
NR_015586	A330035P11Rik		0	0.1166	0	0.0707945	0	0.156665	0	0.190502	0.0700411	0	0.0811072	0.18156	0	0	chr14	-	122497160	122506196	122497160	122497160
NR_015586	A330035P11Rik		0	0	0	0.251361	0	0.163068	0.0579714	0	0	0	0	0	0.0867773	0	chr14	-	122499720	122505392	122499720	122499720
NR_015586	A330035P11Rik		0	0	0	0	0	0.104595	0.207175	0	0.137568	0.167176	0	0	0	0	chr14	-	122502651	122506196	122502651	122502651
NR_015503	A330040F15Rik		1.45553	2.40669	2.20936	2.38947	1.809	1.75579	2.39412	2.4522	2.38797	2.66466	2.17455	2.01618	1.85946	1.20073	chr19	-	12660357	12671056	12660357	12660357
NR_015464	A330069E16Rik		0.328828	0.613184	0.758203	0.736697	0.658434	0.5195	0.404782	0.819069	0.284453	0.654664	0.735316	0.165114	0.281142	0.555297	chr2	+	91077302	91078514	91077302	91077302
NR_015599	A330076H08Rik		3.23391	2.21081	1.73439	2.44718	2.24259	4.37252	3.67448	4.11545	3.6322	2.87005	3.94891	4.73241	3.1894	1.99609	chr7	-	69075022	69127189	69075022	69075022
NR_015599	A330076H08Rik		0.537303	1.02875	0.405025	0.50782	0.562106	1.30151	0.438447	1.22667	1.78675	0.771613	0.912528	0.928417	0.84083	0.259637	chr7	-	69088786	69127189	69088786	69088786
NM_001009819	A3galt2	alpha-1,3-galactosyltransferase 2	0.0995958	0.0568536	0.0596481	0.179302	0.0427343	0.0802789	0.0437859	0.0408877	0.102566	0.173106	0.0795404	0.0357214	0.141905	0.100112	chr4	+	128436501	128446542	128437152	128444916
NM_175287	A430005L14Rik	UPF0688 protein C1orf174 homolog isoform 1	7.314	9.76006	9.00486	12.2805	9.27108	6.71613	7.52602	10.1018	8.71945	9.08369	10.8404	10.3096	7.58854	9.20312	chr4	+	153331345	153336033	153331416	153335700
NM_001163019	A430005L14Rik	UPF0688 protein C1orf174 homolog isoform 2	2.59861	3.59536	2.40661	0	3.21891	5.41564	2.63914	0	1.39916	0	0	0	5.21148	0	chr4	+	153331345	153336033	153331416	153335700
NM_183025	A430033K04Rik	uncharacterized protein LOC243308	3.5948	4.01753	3.6221	3.68335	3.54498	3.97826	4.09514	3.81301	3.19199	3.55369	4.33841	3.75084	3.50253	2.88403	chr5	+	139064086	139090054	139064177	139089046
NM_001033378	A430078G23Rik	uncharacterized protein LOC319493	0.0166783	0.0309553	0.00716402	0.0133996	0.00684346	0.0157355	0	0.00654777	0.00492746	0.00302412	0.0103174	0.0218193	0.0175304	0.00865725	chr8	+	3353414	3390299	3353726	3389099
NM_001033378	A430078G23Rik	uncharacterized protein LOC319493	0.0166783	0.0309553	0.00716402	0.0133996	0.00684346	0.0157355	0	0.00654777	0.00492746	0.00302412	0.0103174	0.0218193	0.0175304	0.00865725	chr8	+	3353414	3390299	3353726	3389099
NR_027805	A430093F15Rik		0.0570038	0	0.0597444	0	0	0.128654	0	0.21844	0	0	0	0	0	0	chr19	+	10815436	10860533	10856316	10860076
NR_027805	A430093F15Rik		0	0	0	0.0332032	0	0	0	0	0	0	0	0	0	0	chr19	+	10815436	10860533	10815436	10815436
NM_001001982	A430105I19Rik	uncharacterized protein C15orf52 homolog	1.25601	1.19427	1.80691	1.71402	3.17758	2.17708	2.95311	2.21047	2.55212	2.52466	2.68227	2.82545	3.86545	0.663689	chr2	-	118579880	118588397	118582949	118588388
NM_001001982	A430105I19Rik	uncharacterized protein C15orf52 homolog	0	0.536582	0.377226	0.431377	0.347624	0	0	0.504958	0.325298	0.653977	0	0	0	1.62791	chr2	-	118579880	118588397	118582949	118586086
NM_001004150	A4galt	lactosylceramide 4-alpha-galactosyltransferase	0.456025	0.607411	1.03137	1.44512	1.17745	1.19173	0.738629	0	0.936469	1.06187	0	1.09219	1.16273	0.641746	chr15	-	83057151	83082204	83057930	83059010
NM_001170954	A4galt	lactosylceramide 4-alpha-galactosyltransferase	0	0	0	0	0	0	0	0.337727	0	0	0.65698	0	0	0	chr15	-	83057151	83082161	83057930	83059010
NM_001077424	A4gnt	alpha-1,4-N-acetylglucosaminyltransferase	0.0177535	0	0	0	0	0.0400684	0	0	0	0	0	0.0445727	0	0.0499675	chr9	+	99512920	99522786	99513931	99521233
NR_015500	A530013C23Rik		0.0118705	0.0158112	0.0399198	0.0166215	0.0118845	0.0429816	0	0.0364865	0.0171144	0.042128	0.087174	0	0.0169135	0	chr2	+	167516258	167522913	167516258	167516258
NR_015500	A530013C23Rik		0.0116036	0.0154556	0.00937101	0.0162477	0.0116173	0.0100898	0	0.00856505	0.0167295	0.00988938	0.0114611	0	0.0165332	0.0658788	chr2	+	167516707	167522913	167516707	167516707
NM_177039	A530016L24Rik	nutritionally-regulated adipose and cardiac-enriched protein	0.149089	0.0744684	0.117193	0.15657	0.0746327	0.0841211	0.086028	0.0714084	0.0537375	0.144288	0.0781381	0.0467888	0.106213	0.209808	chr12	+	113727658	113738138	113733214	113736274
NM_213615	A530032D15Rik	SP140 nuclear body protein family member	0.345914	0.223172	0.31892	0.412633	0.288524	0.191253	0.285952	0.403068	0.293771	0.143184	0.182467	0.212552	0.452981	0.254882	chr1	-	85079649	85267141	85081668	85266639
NM_213615	A530032D15Rik	SP140 nuclear body protein family member	0.0227558	0.00432635	0.00709219	0.0280464	0.0202655	0.0122179	0.0104123	0.0127049	0.0201121	0.0116758	0.0170894	0.025144	0.0231396	0.0217118	chr1	-	85022920	85323941	85024528	85025419
NM_213615	A530032D15Rik	SP140 nuclear body protein family member	0.0148658	0.00466549	0.00458889	0.0220707	0.0187668	0.0098817	0.00673713	0.0109048	0.0220783	0.0125911	0.00808775	0.0197866	0.0124768	0.0234138	chr1	-	85022920	85323941	85024528	85025419
NM_213615	A530032D15Rik	SP140 nuclear body protein family member	0	0	0.0511743	0	0.0733267	0	0	0	0.0703961	0.0810076	0	0	0	0	chr1	-	84987069	85242284	84987069	84987069
NM_213615	A530032D15Rik	SP140 nuclear body protein family member	0	0	0	0	0	0	0	0	0	0	0	0.0846583	0	0	chr1	-	85084713	85106428	85085352	85105943
NR_015565	A530053G22Rik		0	0	0	0	0.204441	0	0	0	0	0	0.28539	0	0	0	chr6	-	60346342	60353701	60346342	60346342
NR_015565	A530053G22Rik		0	0.239411	0.113031	0.201345	0	0.1217	0.165945	0.0688748	0.155487	0.119218	0	0.180508	0.204888	0	chr6	-	60346342	60353701	60346342	60346342
NR_015565	A530053G22Rik		0	0	0	0	0	0	0	0	0	0.0403372	0	0	0	0	chr6	-	60229036	60353701	60229036	60229036
NR_028423	A530058N18Rik		2.3724	0	0	0	4.04323	0	3.31223	0	0	4.16154	0	0	4.33889	0	chr2	+	113839300	113858028	113839300	113839300
NR_028423	A530058N18Rik		0	3.70297	3.73815	4.12515	0	3.17765	0	3.64671	3.89205	0	3.59534	3.34021	0	3.39271	chr2	+	113839300	113858028	113839300	113839300
NM_001113556	A530064D06Rik	triggering receptor expressed in myeloid cells 4 isoform b precursor	0.0133265	0.0177505	0.0279345	0.0186602	0.0133423	0	0	0.0127661	0.0384271	0.0294797	0	0	0	0.0187539	chr17	-	48288657	48304207	48289809	48303938
NM_178796	A530064D06Rik	triggering receptor expressed in myeloid cells 4 isoform a precursor	0	0	0	0	0	0	0.0370098	0	0	0	0	0	0	0	chr17	-	48288657	48304207	48289786	48303938
NR_029458	A530088E08Rik		0	0	0	0	0	0	0	0	0	0.0694164	0	0	0	0	chr17	+	32539958	32541753	32540169	32540535
NM_175688	A530099J19Rik	G protein-coupled receptor-like	0	0	0	0	0	0.0199095	0	0	0	0.0195141	0	0	0	0	chr13	-	19819285	19824820	19820849	19821749
NM_177055	A630001G21Rik	uncharacterized protein LOC319997	0.0784832	0	0	0	0	0	0.241529	0	0	0	0	0	0	0	chr1	-	87613657	87633181	87614767	87623189
NM_177055	A630001G21Rik	uncharacterized protein LOC319997	0	0	0	0.431043	0	0	0	0.133405	0.242086	0.131028	0.117337	0	0	0.0745727	chr1	-	87613657	87633181	87613657	87613657
NM_177055	A630001G21Rik	uncharacterized protein LOC319997	0	0.249159	0.0490136	0	0.374564	0.211092	0	0.134926	0	0.0715589	0	0.352233	0.299847	0.200935	chr1	-	87613657	87633181	87614767	87619886
NM_001122595	A630033H20Rik	purinergic receptor P2Y G-protein coupled 10-like	0.0776266	0.0510186	0.0114048	0.0750496	0.0383484	0.0270688	0.0167438	0.082161	0.0552237	0.0592823	0.0335247	0.134566	0.0155042	0.0539026	chrX	+	104344792	104369000	104366374	104367433
NM_175442	A630033H20Rik	purinergic receptor P2Y G-protein coupled 10-like	0.0115862	0.0137759	0.00558234	0.0157846	0.0103548	0.00952108	0.00819566	0.011071	0.0149114	0.0124684	0.0117919	0.0283021	0.00758892	0.0145547	chrX	+	104344953	104369000	104366374	104367433
NR_030699	A630072M18Rik		0.47834	0.745863	0.818155	0.991278	0.892972	0.63604	0.734111	0.584103	0.746859	0.925045	0.879774	0.986792	0.877509	0.416479	chr5	+	20456806	20462216	20456806	20456806
NM_001142969	A630073D07Rik	uncharacterized protein LOC381819 precursor	0	0	0	0	0	0	0	0	0	0	0	0	0.0253248	0	chr6	-	132575128	132601544	132575128	132575128
NR_015491	A630089N07Rik		0.586723	0.664039	0.493753	0.518598	0.380624	0.578018	0.189484	0.456631	0.211616	0.29207	0.177477	0.435422	0.0890721	0.29705	chr16	-	98283676	98303604	98283676	98283676
NR_015491	A630089N07Rik		0	0	0	0	0.377372	0.399365	0.175881	0.163426	0.353414	0	0.316076	0.378532	0.429699	0	chr16	-	98222474	98303157	98222474	98222474
NR_015491	A630089N07Rik		0	0	0	0	0	0	0	0	0.331496	0	0	0	0	0	chr16	-	98241792	98303157	98242121	98303057
NR_015491	A630089N07Rik		0	0.508172	0	0.786579	0	0	0.439745	0	0.509784	0.197068	0	0	0.181235	0	chr16	-	98241792	98303157	98241792	98241792
NM_172505	A730008H23Rik	Holliday junction recognition protein	2.94427	2.59111	5.23488	2.94476	3.10566	2.66987	3.55962	2.3673	3.18368	3.54728	4.18841	3.56401	5.46896	3.62544	chr1	-	90171695	90172760	90171695	90171695
NR_033764	A730017C20Rik		15.8307	30.4346	29.8026	14.2249	21.6948	21.0084	26.2574	31.7024	17.2939	21.6456	24.8258	33.1895	30.2013	18.7676	chr18	+	59222034	59236614	59226592	59235391
NR_033765	A730017C20Rik		6.21293	8.21105	7.29552	0	0	4.7279	7.9882	0	3.76227	5.65279	7.33599	4.65037	11.0272	0	chr18	+	59222034	59236614	59226592	59235391
NM_173759	A730017C20Rik	UPF0258 protein KIAA1024-like homolog isoform a	3.09085	0	0	6.61887	10.7701	4.15364	0	0	13.635	0	14.0378	0	0	8.04957	chr18	+	59222034	59236614	59222039	59235391
NR_015523	A730017L22Rik		5.76379	6.72058	6.75886	6.16913	5.90804	5.64074	5.98317	5.94908	5.91127	5.71174	6.07693	6.69195	5.61155	5.48529	chr2	-	130705434	130732132	130705434	130705434
NR_015523	A730017L22Rik		1.39404	1.61806	1.66709	1.93891	0.901441	1.34135	1.46819	1.06121	0.980645	0.918072	1.34608	1.17922	1.023	1.59677	chr2	-	130698276	130732132	130698276	130698276
NR_036459	A730018C14Rik		0.0292674	0	0.122698	0.122943	0.058604	0	0.0900691	0.0841101	0	0.161857	0	0	0.208509	0.0823738	chr12	-	113649233	113661409	113649233	113649233
NR_036457	A730020M07Rik		0.298335	0.174261	0.211097	0.205694	0	0.598499	0.713468	0.442903	0.385181	1.20032	0.553142	0.958401	0.207255	0.324136	chr3	-	121340043	121346403	121340531	121346231
NR_036456	A730020M07Rik		0.247177	0.465975	0.493225	0.540251	1.10972	0.679436	1.22116	0.700604	0.553603	0.790022	0.792883	1.22711	0.580291	0.470891	chr3	-	121337855	121346403	121337855	121337855
NM_001007574	A830010M20Rik	uncharacterized protein KIAA1107 isoform 1	6.69607	9.96097	11.1226	10.5597	8.93528	9.85507	10.3373	11.3919	13.1852	8.96217	10.5568	8.42536	9.03791	7.35245	chr5	+	107926763	107941575	107926835	107938158
NM_001160370	A830018L16Rik	uncharacterized protein C8orf34 homolog isoform 3	1.38348	3.08537	1.24208	0.985583	2.6533	1.97595	1.5267	1.81153	1.94055	1.3263	2.28187	2.65884	0.89941	0.78978	chr1	+	11404185	11591902	11404649	11586415
NM_001160371	A830018L16Rik	uncharacterized protein C8orf34 homolog isoform 4	0.663582	0.660877	1.25053	3.92396	0	2.24577	1.83619	0.795673	0.850652	1.3129	0.923856	0	1.30414	1.20195	chr1	+	11404185	11591902	11404649	11587065
NM_177173	A830018L16Rik	uncharacterized protein C8orf34 homolog isoform 2	0	0	1.24041	0	0	0	0	0	0	0	0	0	0	0	chr1	+	11404185	11965983	11404649	11965047
NM_001160369	A830018L16Rik	uncharacterized protein C8orf34 homolog isoform 1	0	0	0	1.4181	0	0	0.981329	0.940729	0	0	0	0	1.26317	0	chr1	+	11404185	11965983	11404649	11965047
NM_001160369	A830018L16Rik	uncharacterized protein C8orf34 homolog isoform 1	0	0	0	0	1.45953	2.05491	0	0	1.13713	1.30474	0	1.68612	0	0.548772	chr1	+	11404185	11965983	11404649	11965047
NM_001033472	A830080D01Rik	uncharacterized protein CXorf23 homolog	0.989178	1.54209	1.87814	2.09769	1.79411	0.4536	0.619559	1.48639	1.81886	0.445026	0	2.23153	1.77705	1.07664	chrX	+	155970599	156031013	155986206	156030110
NM_001033472	A830080D01Rik	uncharacterized protein CXorf23 homolog	0	0.302004	0	0	0	1.89637	1.21125	0.395629	0	1.29881	1.5178	0	0	0.159809	chrX	+	155970599	156031013	155986206	156013018
NR_015526	A830082N09Rik		2.50358	4.05961	3.99296	3.70155	3.65082	4.27235	3.47927	3.64957	3.72724	3.97304	4.18677	3.07447	4.38146	2.4557	chr10	-	33707232	33709101	33707232	33707232
NR_027896	A930003A15Rik		0.555379	0	0.232832	0	0	0.25069	0.256373	0	0	0.478953	0	0.557744	0	0	chr16	-	19876660	19884367	19876660	19876660
NR_015488	A930003A15Rik		0	0.523806	0	0.412988	0.295291	0	0	0.376737	0.496107	0.119778	0.412214	0	0.700447	0.138354	chr16	-	19876660	19884367	19876660	19876660
NR_028376	A930004D18Rik		1.40207	1.29028	1.49913	1.26293	1.57967	1.20789	1.59015	1.39127	1.2891	1.52302	1.83418	1.42406	1.2847	1.18301	chr2	-	17946815	17959368	17949616	17959334
NR_015487	A930005H10Rik		8.17924	6.40354	9.756	5.76676	8.56403	9.17227	10.7347	8.43412	5.65202	9.23924	8.77111	10.8483	5.06081	5.08337	chr3	-	115584496	115590977	115584496	115584496
NR_027894	A930005H10Rik		3.00697	2.95185	1.48435	4.14291	1.88371	2.11131	2.9725	2.13085	5.12478	2.29881	2.64889	3.49388	3.60424	1.83419	chr3	-	115584496	115590977	115584496	115584496
NR_015487	A930005H10Rik		0	0	0	2.11607	0	0	0	0	0	0	0	0	0	1.18175	chr3	-	115584496	115591048	115584496	115584496
NR_027895	A930005H10Rik		0	1.50339	1.12004	0.82197	1.10041	0	0	0	0	0	1.04312	0	0.936494	0.78314	chr3	-	115590065	115591038	115590065	115590065
NR_015567	A930007I19Rik		0.0974891	0.102083	0.0449575	0.112106	0.0859636	0.0243123	0.066012	0.061728	0.0691232	0.081812	0.0368488	0.142079	0.0446946	0.030185	chr19	-	29578152	29596477	29578152	29578152
NR_015567	A930007I19Rik		0.0831305	0.0778622	0.150931	0.0425823	0.12369	0.135546	0.0644633	0.0460866	0.138371	0.200461	0.126789	0.0825837	0.0528071	0	chr19	-	29560844	29596477	29560844	29560844
NR_015567	A930007I19Rik		0	0	0	0	0	0	0	0	0.225895	0	0	0	0.0540948	0	chr19	-	29539239	29597649	29539239	29539239
NR_015567	A930007I19Rik		0	0	0	0	0.145008	0	0.195115	0	0	0	0	0	0	0.0838857	chr19	-	29560844	29597649	29560844	29560844
NR_030692	A930011G23Rik		0.216925	0.352139	0.248635	0.143139	0.150332	0.349151	0.286073	0.300927	0.339923	0.141725	0.139415	0.539476	0.141238	0.178323	chr5	-	100152483	100158079	100152483	100152483
NR_030692	A930011G23Rik		0.202411	0	0.458799	0.175259	0.314815	0.249665	0.478351	0.557488	0.261751	0.586504	0.193865	0.18861	0.28905	0.424899	chr5	-	99804044	100158079	99806008	100157831
NR_030692	A930011G23Rik		0.18567	0.144242	0	0.190336	0	0.212775	0	0.151917	0.185028	0.0913574	0.113549	0	0.223757	0.173484	chr5	-	99985545	100158079	99987799	100157831
NR_030692	A930011G23Rik		0.05258	0	0	0	0.0514244	0	0	0	0	0	0.0700612	0.167417	0	0.110778	chr5	-	99726262	100158079	99729017	100157831
NR_027886	A930013F10Rik		3.69337	4.18561	6.67256	5.88588	4.61706	4.53627	5.30631	4.61308	4.3835	5.52951	4.67706	5.73783	4.97167	4.82423	chr8	-	23744856	23747281	23744856	23744856
NR_015618	A930015D03Rik		2.88865	4.2526	4.74048	3.56579	5.09916	5.18985	4.50333	3.05878	4.9319	4.58231	4.88713	3.91247	4.98292	4.11857	chr17	+	36131448	36175119	36131448	36131448
NR_033609	A930017M01Rik		7.81868	8.78515	10.5107	10.0075	8.74339	8.45043	7.87884	8.93509	8.56836	7.42256	9.69326	8.10394	9.10327	8.89576	chr15	+	44712939	44716289	44713069	44715856
NM_026634	A930018P22Rik	uncharacterized protein C11orf91 homolog	0.220654	0	0.0770877	0	0.0736384	0.0830003	0.226351	0.0704655	0.106043	0.244056	0.308388	0	0	0.207012	chr2	+	103962925	103964903	103962987	103964731
NR_030678	AA387883		0.215	0.122731	0.289719	0.215036	0.184503	0.1733	0.189044	0.235383	0.0885648	0.101915	0.214632	0	0.218818	0.129669	chr19	+	52997670	53001421	52997670	52997670
NR_033305	AA388235		0.820942	1.28029	1.3144	1.50187	0.887995	1.08469	0.907731	0.774537	1.09438	1.12702	0.905198	1.30501	1.23433	0.963701	chr17	+	34118436	34122303	34118436	34118436
NM_001004174	AA467197	normal mucosa of esophagus-specific gene 1 protein	0.414545	0.27608	0.217238	0	0.207517	0.2339	0.318936	0	0.149418	0.114627	0.144843	0.263998	0.443072	0	chr2	+	122463622	122466812	122463833	122466505
NR_027448	AA543186		0.273282	0.0404448	0.254597	0.297623	0.121602	0.137062	0.140169	0.232704	0.0875568	0.0671701	0.21219	0.381175	0.173061	0.0854622	chr2	-	25182969	25188091	25182969	25182969
NR_033627	AA619741		0.0183348	0.0244214	0	0.025673	0.0183565	0	0.0282123	0.0175634	0.0264343	0.0202793	0.0256248	0	0	0	chr1	-	34690379	34693055	34692384	34693023
NM_178894	AA792892	uncharacterized protein LOC100554	0.0105011	0.00854766	0.00950673	0.0316248	0.00562178	0.00563245	0	0.00929138	0.0130839	0.0138015	0.0159447	0.0302093	0.00640083	0	chr5	+	94806364	94813359	94810397	94813120
NM_177604	AA986860	specifically androgen-regulated gene protein	0.808111	1.67393	0.840263	0.9998	1.20611	1.26372	1.14809	1.21903	0.776224	1.04117	0.916111	2.10348	1.57574	0.396949	chr1	+	132628552	132641199	132634159	132640440
NM_177604	AA986860	specifically androgen-regulated gene protein	0.223068	0	0.698772	0.26192	0.334184	0.224382	0.196844	0.449184	0.345482	0.280947	0.292946	0	0	0.853497	chr1	+	132636848	132641199	132639354	132640440
NM_153416	Aaas	aladin	4.44084	4.52989	5.27297	5.4123	4.96255	5.20856	6.01152	5.65417	5.47057	5.50678	4.50886	4.43897	5.05007	3.4947	chr15	-	102168677	102181190	102168711	102181049
NM_153416	Aaas	aladin	0	0	0	0.546051	0.885668	0.548451	0	0	0	0.613557	0.568119	1.01364	0.982323	0.67968	chr15	-	102168677	102180909	102168711	102176306
NM_030210	Aacs	acetoacetyl-CoA synthetase	6.01532	9.47637	9.82482	9.57724	7.91781	7.68397	8.71561	8.62867	7.43995	6.68704	9.38858	9.00774	8.87522	7.04711	chr5	+	125956242	125997773	125956346	125996723
NM_023383	Aadac	arylacetamide deacetylase precursor	0	0	0	0	0.0415959	0	0	0	0	0	0	0	0	0	chr3	+	59835709	59844079	59835728	59844001
NM_011834	Aadat	kynurenine/alpha-aminoadipate aminotransferase, mitochondrial	0.0574959	0.0765827	0.150651	0.0402538	0.0863458	0.0324411	0	0.0550782	0.124342	0.190781	0.120535	0	0.204808	0.0404559	chr8	+	62984920	63024474	62985009	63024061
NM_025370	Aaed1	thioredoxin-like protein AAED1	3.47684	2.2158	4.94102	6.02359	0.346383	3.325	2.54599	3.44377	3.9932	2.04231	1.45068	1.02711	1.10846	4.06353	chr13	-	64393143	64414018	64393408	64413992
NM_025370	Aaed1	thioredoxin-like protein AAED1	0	1.07801	0	0	2.1499	0	1.26017	0	0	0	0	2.71415	2.059	0	chr13	-	64393143	64414018	64393408	64413992
NM_025370	Aaed1	thioredoxin-like protein AAED1	0	0	0	0	0.516029	0	0	0	0	0.445776	1.92719	0	0	0	chr13	-	64393143	64414018	64393408	64413992
NM_025857	Aagab	alpha- and gamma-adaptin-binding protein p34	5.38898	9.32472	6.36897	11.1664	10.1634	8.76646	12.574	11.7056	11.127	0	13.6944	10.9705	12.6943	5.21974	chr9	+	63450461	63489696	63450505	63488091
NM_025857	Aagab	alpha- and gamma-adaptin-binding protein p34	4.9264	3.60508	6.64483	3.61777	2.01649	2.33641	0	0	0	10.4532	0	0	0	5.4083	chr9	+	63450461	63489696	63450505	63488091
NM_001040106	Aak1	AP2 associated kinase 1 isoform 1	12.3548	5.64431	9.43317	9.13788	6.75651	9.75539	9.74841	10.0361	8.6111	6.38481	8.91041	11.1417	5.93329	5.38045	chr6	+	86799510	86953221	86800046	86937292
NM_177762	Aak1	AP2 associated kinase 1 isoform 2	0	8.55788	5.27943	6.17435	6.81742	7.78873	5.57559	6.2285	7.24502	7.09339	5.59773	4.27713	7.63571	7.9976	chr6	+	86799510	86953221	86800046	86937292
NM_183251	Aamdc	mth938 domain-containing protein isoform 2	7.5221	6.42216	5.85488	14.564	7.51223	5.61065	10.2921	6.3138	10.5578	7.15373	0	2.93222	8.28145	3.55249	chr7	-	104698840	104728007	104699110	104713792
NM_001177945	Aamdc	mth938 domain-containing protein isoform 1	7.1936	10.2353	10.5796	10.3418	8.65551	6.52155	6.00633	4.66424	4.38989	2.35769	14.7431	10.5919	4.73415	3.73427	chr7	-	104698840	104728007	104699110	104724163
NM_001177946	Aamdc	mth938 domain-containing protein isoform 3	3.40663	0	0	0	0	3.23936	0	0	0	6.71253	0	0	5.26813	0	chr7	-	104698840	104728007	104698840	104698840
NM_001177946	Aamdc	mth938 domain-containing protein isoform 3	2.42304	5.24438	3.59997	0	3.38298	2.37102	0	2.48676	0	0	3.98334	4.1462	0	5.38986	chr7	-	104698840	104728007	104699110	104724163
NM_001177947	Aamdc	mth938 domain-containing protein isoform 4	0	0	0	0	0	0	3.98924	3.59497	2.78775	2.49343	0	0	0	5.29797	chr7	-	104698840	104728007	104699110	104713792
NM_146110	Aamp	angio-associated migratory cell protein isoform 2	47.246	66.8586	67.0047	63.5988	65.2439	59.1479	61.8069	59.4666	62.8118	54.0586	67.8764	60.8605	66.598	48.5019	chr1	-	74326413	74331312	74326807	74331197
NM_009591	Aanat	serotonin N-acetyltransferase	0.325024	0.558656	0	1.52294	0.4086	0.503958	0	0	0	0	0	0.675816	0.747603	1.59057	chr11	+	116456889	116457579	116456889	116456889
NM_009591	Aanat	serotonin N-acetyltransferase	0.0491496	0.091236	0	0	0	0.2487	0.485209	0.180748	0.267629	0.208691	0	0	0.418132	0	chr11	+	116455000	116458994	116456950	116458408
NR_033223	Aanat		0	0	0.122474	0	0.52029	0	0	0	0	0	0	0.231631	0	0	chr11	+	116455000	116458994	116455000	116455000
NM_009591	Aanat	serotonin N-acetyltransferase	0	0	1.03325	0.358406	0.271843	0	0	0.344542	0.164661	0.508082	0.627157	0	0.477864	0.484408	chr11	+	116457374	116458994	116458268	116458574
NM_026661	Aar2	protein AAR2 homolog	7.99543	10.2214	10.5627	9.39478	10.342	8.8806	11.2274	11.2206	10.1369	8.65785	11.2331	9.33497	10.0775	8.28138	chr2	+	156373311	156394708	156376428	156392768
NM_175503	Aard	alanine and arginine-rich domain-containing protein	3.64214	5.0094	5.26946	3.38141	4.71659	4.46742	5.48243	3.79246	4.33783	4.86036	4.31567	5.3672	6.71268	3.56553	chr15	+	51871652	51877269	51871728	51876501
NM_146217	Aars	alanine--tRNA ligase, cytoplasmic	29.9188	34.6199	37.065	34.4573	38.1085	37.2991	37.2106	35.5904	35.9811	34.9642	34.8388	36.5985	35.2546	32.4931	chr8	+	113557866	113580770	113560829	113579104
NM_198608	Aars2	alanine--tRNA ligase, mitochondrial precursor	3.52036	6.58496	6.26413	5.46401	3.84633	5.67648	4.53108	6.28211	4.96944	4.24382	4.7751	6.22414	5.0451	5.89947	chr17	+	45643789	45657792	45643802	45657399
NM_198608	Aars2	alanine--tRNA ligase, mitochondrial precursor	0.84094	0	1.68553	1.53916	1.20496	0	2.86386	0	1.90051	0.848208	2.21377	0	1.20934	0	chr17	+	45645813	45657792	45645813	45645813
NM_198608	Aars2	alanine--tRNA ligase, mitochondrial precursor	0	0	0	0.918786	0.941686	0	0	0	0	1.18858	0	0	1.10602	1.00008	chr17	+	45652566	45657792	45652958	45656563
NM_144829	Aarsd1	alanyl-tRNA editing protein Aarsd1	20.819	29.4934	31.4897	31.7352	30.7634	27.3412	28.8251	26.5536	28.57	25.5116	34.1985	25.8828	29.7219	22.3544	chr11	-	101268153	101278747	101268202	101278702
NM_173765	Aasdh	acyl-CoA synthetase family member 4	2.26012	1.74989	2.00135	2.15708	2.09148	1.70707	2.37843	1.76036	1.19578	1.43274	2.00122	0.549904	1.80479	1.28423	chr5	-	77304959	77334539	77305048	77331172
NM_173765	Aasdh	acyl-CoA synthetase family member 4	0	0.322039	0.603504	0.911775	0.496284	0.391794	0	0.399934	0.680341	0.38057	0.636762	0.79297	0.543952	0.508516	chr5	-	77302683	77333405	77302683	77302683
NM_173765	Aasdh	acyl-CoA synthetase family member 4	0	0.53312	0	0	0	0	0	0	0	0	0	0.763976	0	0	chr5	-	77304959	77334539	77305048	77315191
NM_026276	Aasdhppt	L-aminoadipate-semialdehyde dehydrogenase-phosphopantetheinyl transferase isoform 1	2.84124	5.68399	4.29321	5.16589	5.22561	3.62744	3.0313	5.2604	5.49066	3.96775	4.82354	4.34442	4.67521	2.93634	chr9	-	4294792	4309494	4296674	4309436
NM_026276	Aasdhppt	L-aminoadipate-semialdehyde dehydrogenase-phosphopantetheinyl transferase isoform 1	0.415217	0	0.60248	0	0	1.56815	0	0	0	0	0	0	0	0.691701	chr9	-	4294792	4309469	4296674	4309341
NM_026276	Aasdhppt	L-aminoadipate-semialdehyde dehydrogenase-phosphopantetheinyl transferase isoform 1	0	0	0	0	0	0	0	0	0	0	0	0.555352	0	0	chr9	-	4294792	4309494	4296674	4309436
NM_026276	Aasdhppt	L-aminoadipate-semialdehyde dehydrogenase-phosphopantetheinyl transferase isoform 1	0	0	0	0	0	0	1.26648	0	0	0	0	0	0	0	chr9	-	4294792	4309469	4294792	4294792
NM_013930	Aass	alpha-aminoadipic semialdehyde synthase, mitochondrial	0.622234	0.587064	0.788015	0.85312	0.921476	0.716799	0.718087	0.608466	0.841039	0.587859	0.670346	0.716013	0.66492	0.401338	chr6	-	23022172	23082986	23022971	23072722
NM_019816	Aatf	protein AATF	5.16663	6.54148	6.99194	6.55448	6.42328	6.82345	6.63959	5.84678	5.93464	5.99716	5.73748	6.41452	6.51225	4.43439	chr11	-	84236357	84327003	84236457	84326884
NM_019816	Aatf	protein AATF	0	0	0	0.721966	0	0	0	0	0	0	0.766576	0	0	0	chr11	-	84280406	84327003	84280881	84326884
NM_001198787	Aatk	serine/threonine-protein kinase LMTK1 isoform 1	22.7862	29.6247	31.1627	22.2751	24.6988	17.2435	21.5461	16.8908	14.6687	20.5229	11.1411	19.793	25.0964	31.82	chr11	-	119868631	119878472	119870529	119877658
NM_001198787	Aatk	serine/threonine-protein kinase LMTK1 isoform 1	18.8849	40.9167	38.0539	39.8916	38.6244	31.8459	31.7477	32.4976	34.4003	38.3068	36.3371	33.3224	39.5907	33.096	chr11	-	119868631	119903095	119869717	119882760
NM_001198785	Aatk	serine/threonine-protein kinase LMTK1 isoform 2 precursor	13.451	0	0	0	12.9389	0	10.1897	10.674	0	0	7.94154	0	0	0	chr11	-	119868631	119908459	119869717	119908264
NM_007377	Aatk	serine/threonine-protein kinase LMTK1 isoform 1	0	0	0	0	0	0	14.4116	13.2048	9.57572	0	0	15.529	0	14.558	chr11	-	119868631	119908459	119869717	119882760
NM_007377	Aatk	serine/threonine-protein kinase LMTK1 isoform 1	0	0	12.6577	10.5485	0	10.5491	0	0	7.16319	11.0712	10.0466	0	10.6806	0	chr11	-	119868631	119908459	119870529	119874039
NM_206536	AB124611	protein HIDE1 isoform 2 precursor	0.0893997	0	0.0705433	0.12518	0.760795	0.302653	0	0.342573	0.193338	0.148321	0	0	0.191079	0.251617	chr9	+	21330620	21349775	21330708	21349237
NM_001198794	AB124611	protein HIDE1 isoform 1 precursor	0	0	0.21034	0	0	0	0	0	0	0	0.510511	0	0	0	chr9	+	21330620	21349775	21333463	21349237
NM_001198794	AB124611	protein HIDE1 isoform 1 precursor	0	0.328127	0	0	0	0	0.315884	0	0	0	0	0.515409	0	0	chr9	+	21330620	21349775	21330708	21349237
NM_172961	Abat	4-aminobutyrate aminotransferase, mitochondrial isoform 1 precursor	104.691	113.647	115.526	95.0869	113.881	105.705	111.346	106.842	108.247	104.839	100.514	124.973	105.939	92.7134	chr16	+	8513521	8621660	8572973	8618719
NM_013454	Abca1	ATP-binding cassette sub-family A member 1	4.07195	4.57681	4.41423	3.99685	5.94132	5.80106	5.6342	6.44469	7.04749	5.2669	4.43682	7.29098	4.95353	3.88366	chr4	-	53043660	53172767	53046814	53156867
NM_175210	Abca12	ATP-binding cassette sub-family A member 12	0.0397929	0.022317	0.0120118	0	0.0391409	0.0341382	0.01901	0.0106997	0.0205739	0.0185318	0.0232977	0.0280437	0.0318293	0.0117498	chr1	-	71289663	71461484	71289870	71461156
NM_175210	Abca12	ATP-binding cassette sub-family A member 12	0	0	0	0	0	0	0	0	0	0	0	0	0	0.011953	chr1	-	71336586	71353700	71337862	71350088
NM_175210	Abca12	ATP-binding cassette sub-family A member 12	0	0.0337566	0.0107908	0.00304171	0.0136753	0	0.0322689	0.00693622	0.012187	0.0155173	0.0103515	0.00908977	0	0	chr1	-	71357547	71461484	71359077	71461156
NM_178259	Abca13	ATP-binding cassette sub-family A member 13	0.0057378	0.0229277	0.00300683	0.0120514	0.0344675	0.0129498	0.0132434	0.0109924	0.0206812	0.00634632	0.00400959	0.0216084	0.00817505	0.0040373	chr11	+	9091944	9584262	9091968	9583380
NM_001031621	Abca17	ATP-binding cassette sub-family A member 17	0.193755	0.120035	0.212516	0.29654	0.248119	0.24746	0.242669	0.241711	0.168908	0.189385	0.220414	0.316759	0.256801	0.240959	chr17	-	24401223	24484230	24401223	24484197
NM_007379	Abca2	ATP-binding cassette sub-family A member 2	43.6242	57.345	70.2579	59.7183	88.822	68.4405	82.8438	75.178	71.8566	86.8565	63.0222	84.9221	84.6273	66.5682	chr2	+	25284193	25304059	25284289	25303396
NM_013855	Abca3	ATP-binding cassette sub-family A member 3	7.23099	4.11244	6.35585	3.03535	6.88837	5.24442	5.46247	8.31015	4.07637	5.39592	4.10331	13.2269	4.83338	5.99094	chr17	+	24488990	24547146	24501477	24546345
NM_001039581	Abca3	ATP-binding cassette sub-family A member 3	4.20182	3.19922	3.89953	3.23249	4.99218	2.65378	4.11985	2.23735	4.99743	3.36268	5.89149	2.91047	5.35737	0	chr17	+	24501421	24547146	24501477	24546345
NM_001039581	Abca3	ATP-binding cassette sub-family A member 3	2.63021	6.7614	6.55692	9.15936	4.80734	8.09135	8.77513	5.46866	6.89957	5.99394	6.59456	0	7.10814	9.74546	chr17	+	24488990	24547146	24501477	24546345
NM_007378	Abca4	retinal-specific ATP-binding cassette transporter	0.176638	0.106164	0.30595	0.214378	0.294747	0.329857	0.113318	0.349266	0	0.273561	0.179415	0.412425	0.253725	0.136106	chr3	+	121876032	121882979	121876721	121882751
NM_007378	Abca4	retinal-specific ATP-binding cassette transporter	0.0999956	0.102759	0.0918874	0.307622	0.0615921	0.186032	0.130132	0.134313	0.167053	0.0907559	0.0967531	0.110655	0.0504259	0.086554	chr3	+	121747377	121882979	121747464	121882751
NM_147219	Abca5	ATP-binding cassette sub-family A member 5	4.80149	5.93112	4.91448	4.511	5.33066	7.73411	5.92612	6.90979	7.05225	5.01843	5.8698	6.73321	5.11878	3.78991	chr11	-	110130682	110199030	110133772	110190552
NM_147218	Abca6	ATP-binding cassette sub-family A member 6 isoform 1	0.297215	0.515845	0.358702	0.30219	0.522995	0.416705	0.401898	0.69882	0.467466	0.448276	0.46574	0.791426	0.274564	0.405585	chr11	-	110038135	110113090	110038282	110111807
NM_001166557	Abca6	ATP-binding cassette sub-family A member 6 isoform 3	0	0	0	0.155759	0	0	0	0	0	0	0	0	0.292369	0	chr11	-	110102556	110113090	110102803	110111807
NM_013850	Abca7	ATP-binding cassette sub-family A member 7 isoform 2	1.37453	1.88821	0	1.64751	1.20019	2.57638	2.30136	1.15984	1.12323	2.79144	1.06612	0	1.31358	2.13353	chr10	+	79469975	79477932	79469975	79469975
NM_013850	Abca7	ATP-binding cassette sub-family A member 7 isoform 2	0.922644	0.980577	0	3.70975	1.00986	3.72396	0	0	2.54613	0	2.15047	3.65206	0	2.19186	chr10	+	79460359	79478317	79460359	79478203
NM_013850	Abca7	ATP-binding cassette sub-family A member 7 isoform 2	0.920096	2.00613	4.94927	0	2.3884	0	3.06208	2.98478	0	3.642	0.490785	0	3.49032	2.07791	chr10	+	79460359	79478317	79460359	79478203
NM_013850	Abca7	ATP-binding cassette sub-family A member 7 isoform 2	0	0	0	3.18872	3.05183	0	0	2.20852	3.13667	0	2.06232	0	2.9576	0	chr10	+	79474668	79478317	79476107	79478203
NM_153145	Abca8a	ATP-binding cassette sub-family A member 8-A	1.33205	2.66136	2.57266	3.29631	2.20173	2.27366	1.88207	2.10255	1.9386	1.6957	1.99047	2.69226	2.11274	2.31075	chr11	-	109886947	109957251	109887622	109952928
NM_013851	Abca8b	ATP-binding cassette sub-family A member 8-B	1.20627	2.48183	1.03483	2.1361	2.58736	1.71785	2.52256	2.61002	2.55508	2.21619	2.49275	2.53433	2.80076	1.35184	chr11	-	109794719	109857130	109795823	109843087
NM_013851	Abca8b	ATP-binding cassette sub-family A member 8-B	1.13638	0	1.33751	0	0	0.467875	0	0	0	0	0	0	0	0.600053	chr11	-	109794719	109857130	109795823	109843087
NM_147220	Abca9	ATP-binding cassette sub-family A member 9	0.867346	0.936173	1.03443	1.68562	0.860885	1.45128	0.954936	0.873808	0.970214	0.884901	0.731505	1.61443	0.77769	0.78917	chr11	-	109962135	110029467	109963278	110027306
NM_019552	Abcb10	ATP-binding cassette sub-family B member 10, mitochondrial precursor	5.91284	7.72851	8.61805	6.40682	8.29882	7.47064	8.94519	7.9084	8.09463	7.17558	7.76954	8.90703	8.04666	7.58992	chr8	-	126476358	126507022	126478207	126506713
NM_021022	Abcb11	bile salt export pump	0	0	0	0	0	0.0109064	0	0	0.0139343	0	0	0	0	0	chr2	-	69076338	69180673	69077140	69167402
NM_011076	Abcb1a	multidrug resistance protein 1A	3.5304	4.11828	5.61932	6.27735	6.8877	4.64149	8.39209	4.81035	5.19646	6.4603	3.46031	7.071	5.32052	5.52072	chr5	+	8660091	8748570	8660667	8747561
NM_011076	Abcb1a	multidrug resistance protein 1A	0	0	1.7042	2.82613	2.38735	1.12457	0	0	2.35737	1.91621	1.56651	0	4.32606	0	chr5	+	8719818	8748570	8720041	8747561
NM_011075	Abcb1b	multidrug resistance protein 1B	0.343376	0.398897	0.894174	0.851265	1.11409	0.28752	0.963261	0.76251	0.255913	1.14458	0.61652	0.586099	1.16498	0.788873	chr5	+	8798146	8866314	8798741	8865950
NM_011075	Abcb1b	multidrug resistance protein 1B	0.30997	0.451849	0	0	0	0.432512	0	0	0.691236	0	0	0.482542	0	0	chr5	+	8798146	8849821	8812781	8849656
NM_011075	Abcb1b	multidrug resistance protein 1B	0.198048	0.424053	0.346058	0.378909	0.728793	0.660214	0	0.28155	0.374806	0	0.614156	0.929292	0	0	chr5	+	8840334	8866314	8845816	8865950
NM_008830	Abcb4	phosphatidylcholine translocator ABCB4	0.669495	0.912545	0.959445	0.792595	1.02986	0.859026	0.840956	1.15736	1.08344	1.03627	0.982066	1.03908	1.31265	0.659234	chr5	+	8893720	8959226	8894093	8959175
NM_008830	Abcb4	phosphatidylcholine translocator ABCB4	0	0	0	0	0	0	0	0	0	0	0	0.181129	0	0	chr5	+	8893948	8941114	8894093	8941114
NM_029961	Abcb5	ATP-binding cassette sub-family B member 5	0	0	0	0	0	0	0	0	0	0	0	0	0.0175901	0	chr12	-	120106296	120204894	120106320	120203787
NM_023732	Abcb6	ATP-binding cassette sub-family B member 6, mitochondrial	3.65402	3.40693	4.56082	4.74437	5.2547	4.10469	5.08584	4.20033	4.59769	4.53755	4.61941	3.96148	4.2597	3.99686	chr1	-	75168214	75176857	75168453	75176692
NM_009592	Abcb7	ATP-binding cassette sub-family B member 7, mitochondrial	286.802	331.747	419.246	295.908	358.926	285.32	389.05	317.266	435.261	279.653	311.176	388.453	303.752	302.704	chrX	-	101543109	101543237	101543109	101543109
NM_009592	Abcb7	ATP-binding cassette sub-family B member 7, mitochondrial	4.37485	6.55013	5.00864	5.79437	6.16962	6.41057	5.58883	6.59097	6.42513	5.1548	5.95462	6.37301	6.36116	4.44513	chrX	-	101475903	101609185	101479381	101609163
NM_029020	Abcb8	ATP-binding cassette sub-family B member 8, mitochondrial precursor	8.90058	10.2954	9.75923	9.94164	10.4165	9.03715	9.53393	10.606	10.711	9.33046	10.5871	9.27437	9.9625	10.0802	chr5	+	23899973	23915765	23900306	23915312
NM_029020	Abcb8	ATP-binding cassette sub-family B member 8, mitochondrial precursor	5.64944	7.73631	7.23169	7.55412	4.72486	5.76637	10.8044	5.12605	6.0878	4.81635	7.15396	7.55856	8.06671	4.78538	chr5	+	23912217	23915765	23912217	23912217
NM_019875	Abcb9	ATP-binding cassette sub-family B member 9	10.4708	11.7311	13.3609	12.2512	11.5561	11.6852	11.9918	10.3936	10.3795	10.1076	11.9218	10.3667	10.6887	11.9685	chr5	-	124511865	124545807	124512671	124540185
NM_008576	Abcc1	multidrug resistance-associated protein 1	1.90074	3.14356	3.07119	2.61712	3.33022	3.05651	3.25375	3.08006	3.20855	3.2148	3.12137	3.6586	3.36261	2.84201	chr16	+	14361652	14474967	14361688	14473661
NM_170680	Abcc10	multidrug resistance-associated protein 7 isoform mrp7B	1.2931	1.33728	1.04395	1.69354	2.66507	1.73708	2.27144	1.88189	2.38578	1.89455	2.18788	1.75785	0	1.10574	chr17	-	46440178	46464972	46440438	46464881
NM_170680	Abcc10	multidrug resistance-associated protein 7 isoform mrp7B	1.13751	0	0	0	0	0	0	0	0	0	0	1.03823	0	0	chr17	-	46459806	46464972	46460560	46464881
NM_170680	Abcc10	multidrug resistance-associated protein 7 isoform mrp7B	0.392361	0.977093	1.37854	0	0	0	1.10874	0.57391	0	1.41516	0.867323	0	3.05928	1.57144	chr17	-	46440178	46464972	46440438	46464881
NM_145140	Abcc10	multidrug resistance-associated protein 7 isoform mrp7A	0	0	0	0.604622	0	0	0	0	0	0	0	0	0	0	chr17	-	46440178	46462715	46440438	46461901
NM_172912	Abcc12	multidrug resistance-associated protein 9	0.0943634	0.185717	0.144806	0.224242	0.199447	0.414112	0.112933	0.0301001	0.174016	0.102453	0.117229	0.203377	0.11951	0.0374033	chr8	-	89028739	89090506	89029116	89090456
NM_172912	Abcc12	multidrug resistance-associated protein 9	0	0.056657	0.0630765	0.0380478	0	0	0	0.0302094	0.0337842	0.0202943	0	0.129416	0	0.0324596	chr8	-	89057859	89104585	89058572	89090456
NM_013806	Abcc2	canalicular multispecific organic anion transporter 1	0	0.0349414	0	0.0244881	0.0262639	0.00986765	0.0269102	0.0167525	0.0378214	0.029015	0	0.0219538	0.0373763	0.0492221	chr19	+	43856797	43912708	43856893	43912047
NM_029600	Abcc3	canalicular multispecific organic anion transporter 2	0.326171	0.191669	0.261417	0.241791	0.470626	0	0.383797	0	0	0	0.402229	0.409451	0.382716	0.486009	chr11	-	94204608	94254290	94204980	94254229
NM_029600	Abcc3	canalicular multispecific organic anion transporter 2	0	0	0	0	0	0.120298	0	0.0913247	0.206848	0.291729	0	0	0	0	chr11	-	94204608	94254290	94204980	94254229
NM_029600	Abcc3	canalicular multispecific organic anion transporter 2	0	0	0	0	0	0.0893657	0	0.0806058	0.18812	0.241148	0	0	0	0	chr11	-	94204608	94254290	94204980	94254229
NM_029600	Abcc3	canalicular multispecific organic anion transporter 2	0	0	0	0	0	0.248687	0	0	0	0	0	0	0	0	chr11	-	94204608	94254290	94204980	94232994
NM_001033336	Abcc4	multidrug resistance-associated protein 4 isoform 1	1.00561	0.264969	1.47754	2.2504	1.00936	0.680519	0.930419	0.386088	0.582427	0.891494	1.11075	1.0116	0.574245	1.68276	chr14	-	118881913	119105441	118883554	119105331
NM_001163676	Abcc4	multidrug resistance-associated protein 4 isoform 3	0.346114	1.18228	0.790889	0.373204	1.33737	1.54954	1.66274	1.15449	0.996229	1.17121	0.217054	1.54426	1.59532	0.376654	chr14	-	118881913	119105441	118883554	119105331
NM_013790	Abcc5	multidrug resistance-associated protein 5 isoform 1	12.7362	14.8281	20.2707	19.1756	16.2862	11.9848	14.724	14.959	14.6958	14.4974	15.6408	14.2674	17.0375	17.2302	chr16	-	20331376	20426467	20332676	20422506
NM_176839	Abcc5	multidrug resistance-associated protein 5 isoform 2	9.53042	11.4882	13.8984	12.109	11.7682	10.3519	10.6255	9.95875	10.7557	11.787	12.0219	13.3046	12.6115	12.6838	chr16	-	20400832	20426467	20404614	20422506
NM_013790	Abcc5	multidrug resistance-associated protein 5 isoform 1	0	0	0	0	0	0	11.6453	0	0	0	0	0	0	0	chr16	-	20331376	20335299	20332676	20335256
NM_013790	Abcc5	multidrug resistance-associated protein 5 isoform 1	0	0	0	0	0	4.30139	0	0	0	0	0	0	0	0	chr16	-	20331986	20426467	20331986	20331986
NM_018795	Abcc6	multidrug resistance-associated protein 6	0.123978	0.13973	0.31985	0.46738	0.210057	0.0860956	0.176094	0.0548122	0.137497	0.17932	0.0533147	0.143661	0.203819	0.308678	chr7	-	53231749	53285656	53232205	53285651
NM_011510	Abcc8	ATP-binding cassette sub-family C member 8	2.33215	2.1466	3.08214	2.5896	2.96821	2.2046	3.34876	2.81185	3.17953	2.71662	2.44242	1.43089	3.59109	2.88241	chr7	-	53359892	53435403	53359993	53435319
NM_011510	Abcc8	ATP-binding cassette sub-family C member 8	0.961555	1.24662	2.30342	1.87212	2.05855	2.65621	2.10249	2.86363	1.39311	2.42625	2.02366	2.339	1.02097	1.97937	chr7	-	53359892	53392094	53359993	53392010
NM_011510	Abcc8	ATP-binding cassette sub-family C member 8	0	0	0	0	0	0	0	0	0	0	0	0.925145	0	0	chr7	-	53405965	53435403	53406070	53435319
NM_011511	Abcc9	ATP-binding cassette sub-family C member 9 isoform a	0.931187	0.995624	1.85233	1.76955	1.80432	1.21046	1.76425	0.964801	1.16445	1.57294	1.00927	1.31208	1.6336	1.28219	chr6	-	142536381	142650794	142538885	142646340
NM_007435	Abcd1	ATP-binding cassette sub-family D member 1	2.86417	4.11715	4.68114	4.40757	4.25056	4.43216	4.35109	3.15843	3.05895	4.3755	3.85876	5.83816	3.94524	2.71082	chrX	+	70961935	70983626	70962369	70982870
NM_007435	Abcd1	ATP-binding cassette sub-family D member 1	0	0	0	0	0.874108	0	0.7575	0.584626	0.819351	0	0.707827	0	0.762623	0.906317	chrX	+	70961935	70976771	70962369	70976254
NM_011994	Abcd2	ATP-binding cassette sub-family D member 2	4.65632	6.24733	5.52138	5.09458	5.83152	7.05713	6.10577	5.99863	5.50046	5.29581	5.26078	5.3332	4.782	4.4063	chr15	-	90976301	91022238	90979416	91022039
NM_008991	Abcd3	ATP-binding cassette sub-family D member 3	15.8763	20.4664	20.6545	18.7141	19.0059	18.3962	18.8404	18.4972	19.2077	15.1434	17.3703	19.7339	18.1935	16.0527	chr3	-	121461827	121518133	121463149	121518036
NM_008992	Abcd4	ATP-binding cassette sub-family D member 4	1.31116	3.01214	2.44594	2.90333	1.84611	3.15515	2.05632	2.26255	2.46705	2.21023	3.06639	3.5972	1.87519	4.54965	chr12	-	85943480	85958416	85944040	85958270
NM_008992	Abcd4	ATP-binding cassette sub-family D member 4	1.26483	0.798237	1.45221	1.33684	1.31675	0.631059	1.36789	0.557971	0.55191	0.936686	0	0	1.15387	0	chr12	-	85943480	85958416	85943480	85943480
NM_008992	Abcd4	ATP-binding cassette sub-family D member 4	0	0	0.536994	0	0.577227	0	0.547608	0.353203	0.551328	0.360995	0.577883	0	0.762079	0	chr12	-	85943480	85958363	85944056	85958097
NM_015751	Abce1	ATP-binding cassette sub-family E member 1	12.1944	18.7485	15.6235	17.2735	15.1199	15.674	15.6161	15.0045	14.6223	13.4304	15.7576	13.2453	14.1534	12.5566	chr8	-	82207340	82235639	82209128	82232424
NM_013854	Abcf1	ATP-binding cassette sub-family F member 1	17.4328	21.4985	23.2701	23.2897	21.3816	21.8254	20.5267	18.8217	18.2348	18.8902	20.1709	21.5169	19.4893	20.3103	chr17	-	36093763	36106695	36094367	36106663
NM_013853	Abcf2	ATP-binding cassette sub-family F member 2 isoform 1	22.1255	29.4322	29.6157	28.9449	29.7558	28.7028	30.1151	28.9559	23.3722	28.9157	31.15	16.4353	27.9949	25.8191	chr5	-	24071158	24083285	24071683	24082505
NM_001190443	Abcf2	ATP-binding cassette sub-family F member 2 isoform 2	0	0	0	0	0	0	0	0	4.07784	0	0	9.4661	0	0	chr5	-	24071158	24083285	24071683	24082505
NM_013852	Abcf3	ATP-binding cassette sub-family F member 3	15.1245	18.775	20.2267	16.9588	21.1023	19.2072	20.2872	17.9376	18.3305	17.639	20.83	19.7058	20.8166	15.6374	chr16	+	20548675	20561676	20548745	20560588
NM_009593	Abcg1	ATP-binding cassette sub-family G member 1	11.226	13.4682	15.2786	13.3103	14.0855	13.853	14.5274	13.8016	13.705	13.7565	13.8046	15.2684	13.8429	12.3656	chr17	+	31194638	31254926	31194759	31251230
NM_011920	Abcg2	ATP-binding cassette sub-family G member 2	3.11125	4.63241	5.91936	6.60408	7.3806	6.36219	6.5712	4.8597	6.95705	6.06048	5.01302	7.26397	6.83301	5.20103	chr6	+	58546665	58642445	58605650	58642384
NM_030239	Abcg3	ATP-binding cassette sub-family G member 3	0.0172471	0.0229726	0.0380702	0	0	0.0778511	0.0530772	0.0660858	0.0248661	0	0	0	0	0.121356	chr5	-	105364702	105411736	105365603	105406834
NM_030239	Abcg3	ATP-binding cassette sub-family G member 3	0	0	0.0653665	0.0897086	0.0962141	0	0	0	0	0.0354308	0	0	0.0912834	0	chr5	-	105364075	105411736	105364968	105406834
NM_138955	Abcg4	ATP-binding cassette sub-family G member 4	8.66371	10.6845	14.901	11.931	10.9757	5.74025	14.7567	12.9314	12.447	11.3141	14.0616	9.75018	8.23559	11.6058	chr9	-	44081272	44096327	44082714	44095536
NM_138955	Abcg4	ATP-binding cassette sub-family G member 4	5.26699	5.60239	6.87722	7.98751	7.30506	7.56432	7.48638	6.43712	7.07003	8.00025	7.14677	7.25271	4.98222	8.08973	chr9	-	44081272	44087885	44082714	44087701
NM_138955	Abcg4	ATP-binding cassette sub-family G member 4	1.57821	4.12326	0	3.9678	2.72622	5.47338	0	0	0	0	0	3.72531	6.59798	0	chr9	-	44081272	44095619	44082714	44095536
NM_031884	Abcg5	ATP-binding cassette sub-family G member 5	0	0	0.02309	0	0.0220377	0	0.0338974	0.0210857	0.0317354	0	0.0615513	0	0.0313883	0	chr17	-	85057573	85082263	85057827	85082213
NM_026180	Abcg8	ATP-binding cassette sub-family G member 8 isoform 1	0.0282345	0	0.0591697	0	0	0.0159308	0.0217029	0	0	0	0.0789023	0	0.0200961	0.0397333	chr17	+	85075641	85099673	85091195	85098139
NM_026180	Abcg8	ATP-binding cassette sub-family G member 8 isoform 1	0	0	0	0	0.0176278	0	0	0.0506019	0.025385	0	0	0	0	0	chr17	+	85082470	85099430	85082470	85082470
NM_172511	Abhd10	mycophenolic acid acyl-glucuronide esterase, mitochondrial isoform 1 precursor	6.49308	6.24438	6.68529	4.53419	6.58186	6.60932	7.18947	6.39027	6.61593	4.77213	7.94089	5.36298	6.55262	5.43603	chr16	-	45729845	45743019	45730029	45743004
NM_172511	Abhd10	mycophenolic acid acyl-glucuronide esterase, mitochondrial isoform 1 precursor	3.97399	5.06875	4.68889	4.73436	6.74931	7.09804	6.15666	5.73859	5.75549	6.82096	5.0819	7.7361	5.81593	4.49084	chr16	-	45730509	45743019	45731727	45743004
NM_001190437	Abhd11	protein ABHD11 isoform 2	15.4245	11.7204	12.4206	14.6343	12.8201	15.1174	13.0561	14.137	12.5607	9.61519	18.4974	15.7941	14.2716	14.2277	chr5	+	135485021	135488045	135485963	135487889
NR_033794	Abhd11		3.03245	4.64644	4.1004	5.10318	3.71657	5.36316	4.74766	3.17673	4.44469	3.03759	4.79854	3.76196	5.58903	3.03339	chr5	+	135485325	135488045	135485963	135487889
NM_145215	Abhd11	protein ABHD11 isoform 1	0	1.9204	2.07582	0	2.03617	0	0	0	0	0	0	0	0	0	chr5	+	135485168	135488045	135485581	135487889
NM_001190437	Abhd11	protein ABHD11 isoform 2	0	0	0	0	0	0	0	0	0	1.78654	0	0	0	0	chr5	+	135485851	135488040	135487004	135487539
NR_026688	Abhd11os		0	0	0	0	0	0	0	0	0	6.42273	0	0	0	0	chr5	-	135487991	135489027	135487991	135487991
NM_024465	Abhd12	monoacylglycerol lipase ABHD12	72.56	93.6737	92.4998	90.7818	93.0759	87.9098	94.338	92.5902	87.7799	80.6522	91.7046	79.1316	88.4523	70.3112	chr2	-	150658250	150730467	150658836	150730283
NM_024465	Abhd12	monoacylglycerol lipase ABHD12	47.7582	53.2328	49.9554	59.0791	53.4879	60.3643	53.4681	36.4085	54.4251	53.9313	65.5362	50.448	48.2248	44.9031	chr2	-	150658250	150664514	150658836	150664118
NM_001195033	Abhd12b	protein ABHD12B	1.3953	2.89098	2.49146	2.7497	3.98388	0.233266	7.55419	5.74282	5.36446	4.08682	3.90015	0	1.32546	7.56329	chr12	+	71255157	71284193	71255157	71284193
NM_001081119	Abhd13	protein ABHD13	3.76189	5.12235	4.5576	4.11094	4.6986	5.46408	5.35869	5.24477	4.62859	4.42864	3.75442	6.10171	5.32011	3.1628	chr8	+	9977716	9992154	9987404	9988418
NM_026868	Abhd13	protein ABHD13	0	0	0	1.20827	0	0	0	0	0.96195	0	1.10162	0	0	0.610808	chr8	+	9977716	9992154	9987404	9988418
NM_001110271	Abhd14a	protein ABHD14A isoform a	4.74312	8.44534	7.69198	10.8405	7.13928	5.99212	5.37174	3.82686	3.43753	3.75946	6.01957	4.03041	5.75534	6.2405	chr9	-	106342381	106350009	106342552	106346632
NM_001110272	Abhd14a	protein ABHD14A isoform b	4.58126	5.65489	7.13231	1.92568	4.71698	5.776	5.92664	5.80524	5.36461	6.61927	7.01898	6.20992	4.28121	4.07149	chr9	-	106342381	106350009	106342552	106346632
NM_145919	Abhd14a	protein ABHD14A isoform a	1.31918	0	0	0	0	0	0	0	1.38999	0	0	0	0	0	chr9	-	106342381	106350009	106342552	106346632
NM_029631	Abhd14b	protein ABHD14B	7.02064	7.40507	11.1307	11.8266	12.6664	10.4964	12.6125	9.55911	10.8414	11.904	11.0573	13.9579	12.3902	9.42852	chr9	+	106350970	106355249	106352351	106354494
NM_178592	Abhd16a	protein ABHD16A	22.9289	28.3912	30.2232	29.5548	33.1181	31.3372	31.1965	30.3166	29.5306	26.1378	32.191	29.8613	30.7046	23.6233	chr17	+	35226235	35239932	35226269	35239698
NM_183181	Abhd16b	protein ABHD16B	0	0.0384131	0.0302259	0.0403818	0	0	0	0.0552533	0.0415792	0	0	0	0	0.121754	chr2	+	181227910	181229685	181228011	181229436
NM_145421	Abhd17a	protein ABHD17A precursor	46.6162	59.3813	55.7409	56.9768	61.1801	57.4786	66.6767	61.685	59.0781	54.8763	64.2032	55.5611	57.827	50.1804	chr10	-	80046393	80053086	80046582	80049591
NM_146096	Abhd17b	protein ABHD17B precursor	7.77974	14.1216	12.826	0	0	0	14.7057	12.8492	0	11.3415	13.8691	10.6601	0	8.31999	chr19	+	21727798	21753272	21752845	21753272
NM_146096	Abhd17b	protein ABHD17B precursor	6.06672	10.7088	8.78558	12.6305	14.7253	13.5796	12.8069	11.8878	12.1419	10.7185	8.93046	10.958	13.9328	6.702	chr19	+	21727798	21760127	21752845	21758807
NM_133722	Abhd17c	protein ABHD17C	4.92385	6.38036	7.65915	8.98473	5.3981	5.43069	6.47942	5.03687	5.52499	5.54462	6.04087	5.09026	6.85693	4.92252	chr7	-	91257865	91300403	91259091	91300354
NM_026622	Abhd18	protein ABHD18 precursor	1.71461	0	1.5091	0	0	0	0	0	0	0	1.39435	0	1.61488	0	chr3	+	40723299	40740229	40737460	40739315
NM_026622	Abhd18	protein ABHD18 precursor	1.07088	1.17004	1.26215	1.81244	1.18165	1.36531	0.983562	0.95409	1.7988	0.791192	0.954125	0	2.04867	0.770045	chr3	+	40698198	40721324	40708823	40720892
NM_026622	Abhd18	protein ABHD18 precursor	0.569256	0	0	0	1.68276	0	0.43497	1.18591	1.33228	1.7904	0.601991	1.56939	0.987409	0	chr3	+	40698198	40740229	40727371	40739315
NM_026622	Abhd18	protein ABHD18 precursor	0.393409	1.28608	1.45293	1.65079	0	1.62685	1.19975	0.611689	0	0	0.62922	1.30761	0	0.956369	chr3	+	40698198	40740229	40708823	40739315
NM_026622	Abhd18	protein ABHD18 precursor	0	1.93176	0	2.66946	2.29878	1.25708	1.49761	1.33017	2.22307	1.11001	0	1.18375	1.43806	1.57476	chr3	+	40734488	40740229	40737460	40739315
NM_018811	Abhd2	monoacylglycerol lipase ABHD2	6.90293	7.53675	9.50879	7.6964	8.3653	8.17748	8.586	8.98121	8.16239	7.99043	6.1421	9.64341	7.81599	8.69245	chr7	+	86418151	86506487	86441899	86505042
NM_134130	Abhd3	phospholipase ABHD3	21.3492	29.3687	27.511	27.5942	31.4821	27.5248	28.2937	28.0851	27.248	28.4968	26.3385	28.9292	26.9669	22.3529	chr18	-	10644408	10706694	10645054	10706689
NM_134076	Abhd4	protein ABHD4 isoform 1	46.53	46.8644	45.3155	36.7906	43.926	42.7253	41.6178	36.2092	38.2597	40.1143	33.8589	48.9152	39.0821	34.0256	chr14	+	54878971	54888840	54878971	54887532
NM_134076	Abhd4	protein ABHD4 isoform 1	0	0	0	4.33008	0	0	0	3.64377	0	0	3.48605	0	0	0	chr14	+	54873862	54888840	54881349	54887532
NM_026179	Abhd5	1-acylglycerol-3-phosphate O-acyltransferase ABHD5	5.48437	7.0343	6.87442	5.47254	6.18453	6.6372	5.89921	5.13634	5.19445	5.45805	5.29362	3.86879	5.81347	5.61187	chr9	+	122260733	122290641	122260904	122288720
NM_026179	Abhd5	1-acylglycerol-3-phosphate O-acyltransferase ABHD5	0	0	0	2.6091	0	0	0	0	0	0	0	1.78211	0	0	chr9	+	122260733	122290641	122260904	122288720
NM_025341	Abhd6	monoacylglycerol lipase ABHD6 isoform 1	8.46806	14.3402	13.928	14.2438	4.20879	5.44341	13.5297	10.9215	11.5246	7.06902	10.6939	5.85052	7.7089	8.39497	chr14	+	8835415	8889069	8860784	8888158
NM_025341	Abhd6	monoacylglycerol lipase ABHD6 isoform 1	0	0	0	2.62666	6.60887	7.21964	0	0	0	4.02889	2.6641	2.326	3.35845	3.42364	chr14	+	8835415	8889069	8872283	8888158
NM_025341	Abhd6	monoacylglycerol lipase ABHD6 isoform 1	0	0	0	0	2.63233	1.7403	0	2.19418	0	1.42087	1.83555	0	0	0	chr14	+	8835479	8889069	8860784	8888158
NM_025341	Abhd6	monoacylglycerol lipase ABHD6 isoform 1	0	0	0	0	0	0	0	0	0	0	0	1.88176	0	0	chr14	+	8835479	8889069	8872283	8888158
NM_022419	Abhd8	protein ABHD8	71.3647	101.325	94.5613	101.747	99.5251	87.7434	109.739	104.05	95.9229	84.3643	116.632	88.7333	93.2415	85.1805	chr8	-	73980598	73987556	73981081	73987374
NM_007380	Abi1	abl interactor 1 isoform 3	5.77188	6.3489	0	0	8.5543	10.232	6.05479	4.65041	5.02684	8.90266	5.64649	0	8.12058	4.57144	chr2	-	22795508	22895760	22797391	22895585
NM_145994	Abi1	abl interactor 1 isoform 2	4.69371	8.57208	10.1859	9.21318	0	7.72462	9.01688	10.0522	7.74979	6.32295	6.57774	13.7516	7.43829	5.61186	chr2	-	22795508	22895760	22797391	22895585
NM_001077190	Abi1	abl interactor 1 isoform 1	2.88074	7.11689	0	7.32945	7.29323	5.02529	4.8345	0	5.10749	6.3004	5.53172	0	7.81265	0	chr2	-	22795508	22826779	22797391	22826677
NM_001077192	Abi1	abl interactor 1 isoform 4	1.87288	0	8.81377	8.05105	0	0	3.76866	6.63319	5.43857	0	5.1166	7.62557	0	4.28924	chr2	-	22795508	22895760	22797391	22895585
NM_001077190	Abi1	abl interactor 1 isoform 1	0	0	0	0	8.91118	0	0	0	0	0	0	0	0	0	chr2	-	22795508	22895760	22797391	22895585
NM_198127	Abi2	abl interactor 2 isoform 3	6.7693	6.92472	6.98663	10.5384	11.9	9.3897	9.74679	10.7339	10.7773	5.13907	6.28745	6.51884	7.02437	3.94965	chr1	+	60466462	60538007	60466646	60533759
NM_001198570	Abi2	abl interactor 2 isoform 1	3.70374	4.92089	4.37474	6.94705	5.08537	7.05713	5.81329	6.36264	5.99723	6.54567	5.61859	5.67887	7.24261	2.43788	chr1	+	60466462	60538007	60466646	60534851
NM_001198571	Abi2	abl interactor 2 isoform 2	1.30254	4.88822	4.00887	0	0	1.73572	1.87543	0	0	4.24869	6.27574	3.20717	3.07215	6.455	chr1	+	60466462	60538007	60466646	60533759
NM_001163464	Abi3	ABI gene family member 3 isoform 2	2.0806	2.87616	2.44603	2.5131	2.41718	2.71475	2.49929	2.24742	0	3.47144	2.02317	2.8988	2.53739	2.40034	chr11	-	95691385	95703790	95694026	95698518
NM_001014399	Abi3bp	target of Nesh-SH3 isoform 3 precursor	0.0880252	0.267993	0	0	0.125899	0.0939441	0.0773982	0.0591061	0.0321438	0	0.193324	0	0.0690474	0.141365	chr16	+	56477958	56690248	56478026	56689162
NM_001014423	Abi3bp	target of Nesh-SH3 isoform 5 precursor	0	0	0	0	0	0	0	0	0	0	0	0	0	0.0352516	chr16	+	56477958	56619784	56478026	56619783
NM_001014423	Abi3bp	target of Nesh-SH3 isoform 5 precursor	0	0	0	0	0	0.281119	0	0.0492633	0.148884	0.0409818	0	0.202807	0	0	chr16	+	56477958	56690248	56478026	56689162
NM_001014424	Abi3bp	target of Nesh-SH3 isoform 2 precursor	0	0	0	0	0	0.103657	0	0	0	0.097191	0	0	0	0	chr16	+	56477958	56690248	56478026	56689162
NM_001014422	Abi3bp	target of Nesh-SH3 isoform 4 precursor	0	0	0.0782613	0.418228	0	0	0	0	0	0	0	0	0	0	chr16	+	56477958	56690248	56478026	56689162
NM_178790	Abi3bp	target of Nesh-SH3 isoform 1 precursor	0	0	0	0	0	0	0	0	0	0	0	0	0.110169	0	chr16	+	56477958	56690248	56478026	56689162
NM_009594	Abl1	tyrosine-protein kinase ABL1 isoform b	5.53707	8.26596	10.4242	7.55823	11.443	9.47292	9.94523	7.78514	7.50163	10.3614	8.33324	7.74612	11.2032	8.66631	chr2	+	31615464	31659747	31615556	31657419
NM_001112703	Abl1	tyrosine-protein kinase ABL1 isoform a	4.46214	3.57858	3.8079	4.3366	3.7254	3.77824	4.15734	5.42825	4.73419	4.24889	3.63373	7.30733	3.93955	4.61421	chr2	+	31544075	31659747	31545326	31657419
NM_001136104	Abl2	Abelson tyrosine-protein kinase 2 isoform a	2.12018	2.922	1.30655	1.03457	0	1.90926	1.26423	1.26723	1.30308	0	1.0838	0	0.797159	2.52516	chr1	+	158488917	158579750	158489179	158572847
NM_009595	Abl2	Abelson tyrosine-protein kinase 2 isoform b	1.8932	1.97201	1.96573	0.809045	1.47797	1.31796	1.77502	2.07744	1.87317	1.61499	1.25591	1.58862	0.820318	2.04897	chr1	+	158488917	158579750	158489179	158572847
NM_001136104	Abl2	Abelson tyrosine-protein kinase 2 isoform a	0	0	1.21698	2.36811	2.79649	1.22001	1.34833	1.68517	1.40043	2.36219	2.13278	2.96313	2.69219	0	chr1	+	158488917	158579750	158489179	158572847
NM_001103177	Ablim1	actin-binding LIM protein 1 isoform 2	8.10866	8.96717	9.40082	10.2171	9.07445	9.9329	8.73357	7.36681	7.36829	9.26574	8.73121	8.12446	7.9815	8.31372	chr19	-	57107753	57271982	57111713	57271804
NM_001103178	Ablim1	actin-binding LIM protein 1 isoform 3	4.29748	4.61651	6.18068	7.5769	6.79081	5.54559	7.01712	6.69207	6.77298	6.23752	5.65222	7.06076	6.90339	7.71223	chr19	-	57107753	57193499	57111713	57158039
NM_177678	Ablim2	actin-binding LIM protein 2 isoform 3	9.85693	16.7255	12.318	10.7026	13.188	16.6755	10.2795	11.199	15.9167	17.5936	14.8622	12.801	15.864	14.8684	chr5	+	36100528	36227628	36100699	36226068
NM_001177700	Ablim2	actin-binding LIM protein 2 isoform 6	6.04207	0	6.73342	7.60436	5.19254	0	8.98193	3.9261	0	3.74504	0	0	0	0	chr5	+	36100528	36227628	36100699	36226068
NM_001177697	Ablim2	actin-binding LIM protein 2 isoform 2	5.15208	10.9099	9.92565	9.51155	8.90847	13.493	7.42078	8.64053	8.66892	5.55926	13.0843	16.2484	12.4872	9.40533	chr5	+	36100528	36227628	36100699	36226068
NM_001164491	Ablim3	actin-binding LIM protein 3	2.87273	3.31236	5.14474	5.24143	2.98335	3.88368	3.12339	4.81037	4.56211	3.42853	2.16885	3.31802	3.91792	5.03926	chr18	-	61959046	62071506	61960948	62070895
NM_198649	Ablim3	actin-binding LIM protein 3	1.28613	2.85867	1.44525	1.80059	2.26804	0.903988	2.85824	1.30089	0.619548	1.73419	4.15883	2.65695	2.44225	1.60874	chr18	-	61959046	62071478	61960948	62070895
NM_198895	Abr	active breakpoint cluster region-related protein isoform 3	30.3947	35.0446	30.669	32.9328	31.256	35.7914	30.3449	38.0117	32.8318	35.5249	35.721	43.9395	30.4278	30.5962	chr11	-	76230235	76384876	76232605	76384593
NM_198894	Abr	active breakpoint cluster region-related protein isoform 2	12.9549	21.8094	25.9081	27.4231	25.925	16.2695	29.638	20.1193	22.9403	18.1681	35.0339	27.819	28.8472	15.76	chr11	-	76230235	76281956	76232605	76281802
NM_198894	Abr	active breakpoint cluster region-related protein isoform 2	12.913	9.33204	12.6504	11.2835	9.47435	10.394	9.849	11.6087	10.338	8.96417	0	0	9.25598	11.8677	chr11	-	76230235	76391229	76232605	76322497
NM_175456	Abra	actin-binding Rho-activating protein	0.0290797	0.0387333	0.0304779	0.122155	0	0.065631	0.0894916	0.0278569	0.0419258	0.0643276	0.040642	0.073009	0	0	chr15	-	41696838	41701266	41697420	41701214
NM_028440	Abracl	costars family protein ABRACL	1.62295	0.694285	1.14621	1.13086	2.66888	1.19987	2.49269	1.79655	0.739669	1.1533	2.98455	1.34073	0	0	chr10	-	17731066	17743058	17731437	17738705
NM_028440	Abracl	costars family protein ABRACL	1.21568	2.98407	3.61764	9.56683	3.78691	3.58361	2.20426	4.28644	6.31216	4.01489	0.687235	3.97802	7.42348	4.33851	chr10	-	17731066	17733161	17731066	17731066
NM_172405	Abraxas1	BRCA1-A complex subunit Abraxas	0.979212	0.550647	0.911448	0.846874	0.489913	0.536465	0.5307	0.629579	0.412226	1.00811	0.91162	0.959513	1.3982	0.77344	chr5	-	101233820	101249954	101235077	101249936
NM_172405	Abraxas1	BRCA1-A complex subunit Abraxas	0.199305	1.61681	0.521581	0.626301	1.189	1.99607	0	1.50968	1.86009	0.922622	1.43177	1.45468	0.677734	0.444647	chr5	-	101234211	101249954	101234211	101234211
NM_172405	Abraxas1	BRCA1-A complex subunit Abraxas	0	0	1.0017	0.276391	0	0	1.34811	0	0	0	0	0	0	0	chr5	-	101234211	101249954	101234211	101234211
NM_198017	Abraxas2	BRISC complex subunit Abro1	5.7369	8.57977	8.48308	7.72087	8.71126	7.9159	9.00346	6.47918	8.67916	7.51623	8.0599	8.0014	8.16875	7.14266	chr7	+	140050907	140076794	140050944	140075187
NM_198017	Abraxas2	BRISC complex subunit Abro1	0.817241	0	0	0	0	0	0	2.37383	0	0	0	0	0	0	chr7	+	140050907	140076794	140066675	140075187
NM_013924	Abt1	activator of basal transcription 1	1.99385	2.51373	2.52553	2.53805	2.39118	2.65306	2.60861	2.45125	2.30009	1.88689	2.78662	2.48954	2.17999	1.98061	chr13	-	23510229	23515735	23513841	23515701
NM_030251	Abtb1	ankyrin repeat and BTB/POZ domain-containing protein 1	5.73478	9.07424	9.94527	9.95569	12.3693	9.79285	11.2316	9.76333	10.017	10.2263	11.6751	9.29869	12.8271	7.7991	chr6	-	88785907	88791929	88786239	88791818
NM_030251	Abtb1	ankyrin repeat and BTB/POZ domain-containing protein 1	0.723099	0	0	0	0	0	0	0	0	0	0	0	0	0	chr6	-	88785907	88791929	88786239	88788438
NM_178890	Abtb2	ankyrin repeat and BTB/POZ domain-containing protein 2	3.91514	5.0068	5.23835	4.92806	4.06571	5.06437	4.08565	4.1194	4.30856	4.04244	4.11842	4.86248	4.5546	4.76231	chr2	+	103406466	103558580	103406883	103557514
NM_130864	Acaa1a	3-ketoacyl-CoA thiolase A, peroxisomal precursor	15.7386	20.4132	21.5065	23.6366	18.1847	18.72	20.2397	17.069	17.1287	15.2633	20.414	18.5188	19.2611	19.037	chr9	+	119250411	119259413	119250632	119259151
NM_146230	Acaa1b	3-ketoacyl-CoA thiolase B, peroxisomal precursor	2.97383	3.96791	3.99189	4.71974	3.46755	3.8037	4.17939	3.22402	3.49987	2.58805	3.80329	2.48443	3.80401	3.74253	chr9	-	119057160	119066211	119057455	119066112
NM_177470	Acaa2	3-ketoacyl-CoA thiolase, mitochondrial	10.9397	10.7539	8.9381	12.5286	12.2474	11.5957	12.7459	9.74323	10.9348	10.4763	12.0654	13.9523	10.6574	8.60745	chr18	+	74938865	74965861	74938903	74965593
NM_133360	Acaca	acetyl-CoA carboxylase 1	7.0216	8.60766	9.17341	7.8405	11.3497	9.65675	10.338	9.29436	9.36064	9.83993	8.87403	11.1679	9.40411	7.40911	chr11	+	84008939	84215153	84008965	84213185
NM_133904	Acacb	acetyl-CoA carboxylase 2 precursor	0.985905	0.289011	0.474755	0.563696	0.803657	1.18835	0.81594	1.03233	0.867813	0.804583	0.539238	1.00707	1.29828	0.715321	chr5	+	114615526	114700767	114615526	114699629
NM_133904	Acacb	acetyl-CoA carboxylase 2 precursor	0.580868	0.758999	0.809346	1.20096	0.675893	0.297789	0.949936	0.168937	0.788257	0.72924	0.807794	0.821848	0.355086	0.523974	chr5	+	114649787	114700767	114650252	114699629
NM_028037	Acad10	acyl-CoA dehydrogenase family member 10	0.376226	0.359291	0.100734	0	0	0	0	0	0	0	0	0.305925	0.289221	0.247807	chr5	-	122071037	122110519	122071217	122106209
NM_028037	Acad10	acyl-CoA dehydrogenase family member 10	0.330352	0.305778	0.892504	0.948033	0.774013	0.660531	0.760535	0.631161	0.672067	1.12179	0.331799	0.54426	0.387451	0.611196	chr5	-	122071037	122084906	122071217	122082612
NM_028037	Acad10	acyl-CoA dehydrogenase family member 10	0.166858	0	0.212544	0.2321	0.274518	0.36703	0.22882	0.135794	0	0	0.454358	0	0	0	chr5	-	122071037	122110488	122071217	122106209
NM_028037	Acad10	acyl-CoA dehydrogenase family member 10	0.0667237	0.2147	0.0988105	0.290632	0.226586	0.167417	0.355988	0.16229	0.298138	0.205825	0.267765	0.371601	0.191215	0.151593	chr5	-	122074159	122110519	122075759	122092669
NM_175324	Acad11	acyl-CoA dehydrogenase family member 11	6.63832	7.39012	7.21112	7.46973	5.61312	6.64563	6.56962	5.14361	5.85695	5.77636	5.66733	6.74136	5.71793	5.97223	chr9	+	103966032	104029976	103966090	104029026
NM_178799	Acad12	acyl-Coenzyme A dehydrogenase family, member 10-like	1.34143	0.846775	1.18144	0.858531	0.686506	0.876557	0.70814	0.674501	0.632719	0.594705	0.337745	0.616786	0.90915	0.782223	chr5	-	122048289	122068947	122048815	122064255
NM_178799	Acad12	acyl-Coenzyme A dehydrogenase family, member 10-like	0	0.193692	0	0	0.152065	0.147578	0.140699	0.166087	0.114186	0.147857	0.156412	0	0	0	chr5	-	122052599	122055710	122053974	122055675
NM_178799	Acad12	acyl-Coenzyme A dehydrogenase family, member 10-like	0	0	0	0.23925	0.156819	0.151644	0	0	0	0.194712	0	0.182372	0	0.171152	chr5	-	122054581	122068947	122055546	122064255
NM_025862	Acad8	isobutyryl-CoA dehydrogenase, mitochondrial precursor	3.96763	4.73488	5.73705	5.53959	5.36083	5.02249	5.72016	4.90052	4.58175	4.39463	5.29088	4.79505	4.27623	3.95958	chr9	-	26781725	26807134	26783292	26807081
NM_025862	Acad8	isobutyryl-CoA dehydrogenase, mitochondrial precursor	2.86622	4.57309	0	0	0	0	0	0	3.86733	0	0	0	0	0	chr9	-	26786569	26798994	26786569	26786569
NM_172678	Acad9	acyl-CoA dehydrogenase family member 9, mitochondrial	5.53506	7.39984	6.79199	6.95907	6.56142	6.78754	6.65233	5.97644	6.1013	4.8478	7.04251	6.10773	6.9968	7.03495	chr3	+	35964921	35991779	35965030	35989853
NM_172678	Acad9	acyl-CoA dehydrogenase family member 9, mitochondrial	0.57983	0	0.898635	0.717062	0	0	0.64389	0.626566	0	0.75318	0	0	0	0	chr3	+	35964921	35991779	35975733	35989853
NM_007381	Acadl	long-chain specific acyl-CoA dehydrogenase, mitochondrial precursor	17.3402	18.7704	17.3017	23.9044	20.8005	21.9607	19.5776	14.5281	17.8794	19.4167	18.0822	22.711	18.7024	15.5252	chr1	-	66877426	66909841	66878007	66909823
NM_007382	Acadm	medium-chain specific acyl-CoA dehydrogenase, mitochondrial precursor	11.7896	13.1659	13.7165	15.3484	12.0247	13.3665	11.5984	10.1301	10.9072	10.0777	12.1168	14.9731	10.8973	11.0737	chr3	-	153585322	153607396	153585894	153607389
NM_007383	Acads	short-chain specific acyl-CoA dehydrogenase, mitochondrial precursor	4.07859	3.76952	3.75125	4.07926	3.27784	3.8198	2.73234	2.97682	2.76015	3.09949	3.83895	2.85603	4.11145	3.08457	chr5	-	115560307	115569322	115560862	115569279
NM_025826	Acadsb	short/branched chain specific acyl-CoA dehydrogenase, mitochondrial	12.5148	16.2084	15.6702	13.9809	15.6475	17.2464	15.441	14.9161	13.0015	11.1964	15.2742	14.2132	16.1261	9.00524	chr7	+	138554114	138589725	138554259	138587821
NM_025826	Acadsb	short/branched chain specific acyl-CoA dehydrogenase, mitochondrial	0	0	0	4.36358	0	0	0	0	2.92614	4.02783	0	4.09022	0	2.31251	chr7	+	138573324	138589725	138573511	138587821
NM_017366	Acadvl	very long-chain specific acyl-CoA dehydrogenase, mitochondrial precursor	15.5404	17.4185	19.0609	20.4654	18.1463	16.2561	19.9495	16.9156	16.2505	14.6636	17.4874	18.912	16.9565	15.8093	chr11	-	69823693	69828909	69823797	69828826
NM_007424	Acan	aggrecan core protein precursor	0.615674	0.674578	0.96271	1.05859	0.582675	0.684621	0.580699	0.647535	0.569075	0.858785	0.608862	0.859654	0.8862	0.858221	chr7	+	86198368	86259985	86227080	86259162
NM_007424	Acan	aggrecan core protein precursor	0.28811	0.411387	0.489906	0.728052	0.786078	0.340042	0.408602	0.298195	0.547755	0.397509	0.355651	0	0.26443	0.273174	chr7	+	86242637	86259985	86242777	86259162
NM_153788	Acap1	arf-GAP with coiled-coil, ANK repeat and PH domain-containing protein 1	0.0973644	0	0	0.0681664	0	0	0	0	0	0	0	0	0.069368	0	chr11	-	69695068	69698192	69695424	69698179
NM_153788	Acap1	arf-GAP with coiled-coil, ANK repeat and PH domain-containing protein 1	0.0221818	0	0	0	0	0.0500628	0.170659	0	0	0	0	0	0	0	chr11	-	69695068	69703994	69695126	69703330
NM_153788	Acap1	arf-GAP with coiled-coil, ANK repeat and PH domain-containing protein 1	0	0	0	0	0	0	0	0	0.0286839	0	0	0	0	0	chr11	-	69695068	69709041	69695126	69708840
NM_153788	Acap1	arf-GAP with coiled-coil, ANK repeat and PH domain-containing protein 1	0	0	0	0	0	0	0	0	0	0	0	0	0	0.0932254	chr11	-	69698297	69699184	69698767	69699184
NM_030138	Acap2	arf-GAP with coiled-coil, ANK repeat and PH domain-containing protein 2	6.66116	3.34973	0	3.57315	5.00182	6.76699	9.14124	8.35978	0	1.8631	3.60214	2.15812	3.5786	8.73563	chr16	-	31092498	31201324	31096431	31201077
NM_030138	Acap2	arf-GAP with coiled-coil, ANK repeat and PH domain-containing protein 2	1.47725	0	3.35578	2.41749	0	1.55769	0	1.47316	0	0	0.981897	0	0	0	chr16	-	31092498	31201324	31096431	31201077
NM_030138	Acap2	arf-GAP with coiled-coil, ANK repeat and PH domain-containing protein 2	0	6.49152	6.16915	4.34582	4.42342	2.29905	0	0	9.38894	6.89204	3.41233	7.71886	5.05237	0	chr16	-	31092498	31201324	31096431	31201077
NM_207223	Acap3	arf-GAP with coiled-coil, ANK repeat and PH domain-containing protein 3	6.13594	8.29862	9.58822	10.4961	10.0436	9.61693	10.7941	12.2277	9.35281	9.32711	11.5821	8.77514	9.42859	8.97415	chr4	+	155265983	155281360	155266503	155280069
NM_207223	Acap3	arf-GAP with coiled-coil, ANK repeat and PH domain-containing protein 3	3.1559	5.5126	5.01855	6.98546	4.23029	4.51034	5.37481	3.96553	6.03611	6.18211	6.31131	4.46008	7.47112	3.38655	chr4	+	155279121	155281360	155279121	155279121
NM_144784	Acat1	acetyl-CoA acetyltransferase, mitochondrial precursor	17.4655	22.1203	21.0637	22.2926	22.8852	22.6309	22.8908	20.2109	22.603	20.093	23.2903	24.6722	23.1526	18.0565	chr9	-	53388626	53418455	53390649	53418380
NM_009338	Acat2	acetyl-CoA acetyltransferase, cytosolic	13.833	18.3367	16.1566	14.3724	15.4007	18.5386	16.7543	16.9228	19.4972	14.8951	18.8898	16.4535	15.9067	17.2537	chr17	-	13135907	13153591	13136727	13153529
NM_009338	Acat2	acetyl-CoA acetyltransferase, cytosolic	2.67123	3.11518	3.59718	3.3299	4.12183	2.11848	3.86437	1.90709	0	2.33874	2.39485	2.37718	3.10054	0	chr17	-	13135907	13153183	13136727	13152954
NM_133225	Acbd3	Golgi resident protein GCP60	8.93575	10.7378	10.5724	10.8607	10.3772	11.9313	9.88525	10.5401	10.1025	10.175	10.6076	12.5062	9.48946	8.88447	chr1	+	182656173	182684335	182656232	182682501
NM_025988	Acbd4	acyl-CoA-binding domain-containing protein 4 isoform 1	7.2819	8.57334	8.19299	8.97662	9.58657	9.48886	9.01995	8.18096	9.28019	8.85918	11.511	6.90627	10.7539	5.85191	chr11	+	102966018	102973513	102966025	102972975
NM_025988	Acbd4	acyl-CoA-binding domain-containing protein 4 isoform 1	1.69048	1.77044	2.78191	3.4525	1.44606	0	0	1.90126	0	1.53751	2.14381	3.4561	5.09413	1.65764	chr11	+	102963001	102973513	102964876	102972975
NM_025988	Acbd4	acyl-CoA-binding domain-containing protein 4 isoform 1	0.986818	3.50274	2.04349	2.00989	3.87691	4.50404	4.72512	2.90444	5.30474	3.05466	1.8765	1.96084	0	2.8087	chr11	+	102963001	102973513	102964876	102972975
NM_028793	Acbd5	acyl-CoA-binding domain-containing protein 5 isoform c	5.55185	6.45961	5.53779	8.06129	11.1547	9.19019	4.88365	5.87563	8.03591	11.8661	8.92559	13.0176	9.97491	2.63174	chr2	+	22923720	22970032	22925063	22968037
NM_001102437	Acbd5	acyl-CoA-binding domain-containing protein 5 isoform a precursor	4.02167	3.40789	4.25122	0	5.64838	5.58042	3.68867	4.80504	5.86381	0	2.42805	2.36087	0	2.59511	chr2	+	22924591	22970032	22924789	22968037
NM_001102436	Acbd5	acyl-CoA-binding domain-containing protein 5 isoform d	2.99723	5.3387	4.22297	10.1275	3.68784	3.55154	5.40827	4.35254	3.47321	7.74864	3.88426	4.6188	9.96082	4.21304	chr2	+	22923720	22970032	22925063	22968037
NM_001102438	Acbd5	acyl-CoA-binding domain-containing protein 5 isoform b precursor	2.21524	2.83118	3.27073	0	0	2.21818	4.07024	3.59555	2.60473	0	0	0	0	4.08426	chr2	+	22924591	22970032	22924789	22968037
NM_028250	Acbd6	acyl-CoA-binding domain-containing protein 6 isoform 1	13.9137	16.66	17.4168	16.1102	18.6368	17.4206	13.1007	17.1596	20.0261	18.9329	21.0894	17.2988	18.5721	14.0948	chr1	+	157405249	157534363	157405767	157534233
NM_026683	Acbd6	acyl-CoA-binding domain-containing protein 6 isoform 3	6.13597	11.2433	11.3558	10.7429	10.445	12.7905	13.7843	11.7579	7.49469	5.36032	12.7847	11.5823	7.85169	6.31258	chr1	+	157405249	157419417	157405767	157419357
NM_030063	Acbd7	acyl-CoA-binding domain-containing protein 7	0.136352	0.181616	0.428721	0.190924	1.0921	0.307736	0.209808	0.261298	0.39317	0.603249	0.762263	0	0.582981	0.191882	chr2	+	3253439	3258269	3253481	3258043
NM_183220	Accs	1-aminocyclopropane-1-carboxylate synthase-like protein 1 isoform b	0.755042	1.00013	1.14883	1.13173	1.51726	1.25741	0.896716	1.01621	1.20171	1.31475	1.34005	1.64875	1.07965	1.06633	chr2	-	93675609	93689933	93675887	93688295
NM_183220	Accs	1-aminocyclopropane-1-carboxylate synthase-like protein 1 isoform b	0.297697	0.605607	0.653599	0	0	0.972212	0.326533	0	0	0.957197	0.814458	0	0	0	chr2	-	93681465	93690014	93681465	93688364
NM_001033452	Accsl	probable inactive 1-aminocyclopropane-1-carboxylate synthase-like protein 2	0.0255536	0.0340366	0	0.16973	0	0	0	0	0.036842	0	0	0.228247	0.0742036	0	chr2	-	93695519	93704608	93695884	93704131
NM_001033452	Accsl	probable inactive 1-aminocyclopropane-1-carboxylate synthase-like protein 2	0.0047093	0.00627263	0	0	0	0	0	0	0.00678964	0	0	0	0	0	chr2	-	93695519	93704973	93695884	93704413
NM_001033452	Accsl	probable inactive 1-aminocyclopropane-1-carboxylate synthase-like protein 2	0	0	0.0967305	0	0.0693017	0.0520749	0.106511	0.0663083	0	0.076561	0.0644948	0	0.140756	0.0649404	chr2	-	93695519	93709260	93695884	93709200
NM_001012638	Acd	adrenocortical dysplasia protein isoform 1	5.06646	7.40618	8.68144	8.5975	8.13743	8.51978	8.25607	6.70004	6.76719	0	8.49502	8.11293	9.31039	7.63319	chr8	-	108220982	108224995	108222155	108224918
NM_207624	Ace	angiotensin-converting enzyme isoform 1 precursor	1.88701	3.81804	2.75576	2.27435	2.9422	3.34711	4.45815	4.4764	3.12314	3.35266	4.1838	4.85152	5.41835	2.13208	chr11	+	105829260	105851259	105829295	105850348
NM_207624	Ace	angiotensin-converting enzyme isoform 1 precursor	1.2307	0.717349	1.89308	1.6739	1.74433	2.28171	1.73207	1.26252	1.87542	2.22546	1.13899	1.87744	1.01786	1.36805	chr11	+	105829260	105851261	105829295	105849974
NM_207624	Ace	angiotensin-converting enzyme isoform 1 precursor	0.63999	1.29268	1.35017	1.48394	2.42862	1.4374	0	0	1.94925	0	2.21098	1.88743	1.83695	1.23353	chr11	+	105836521	105851259	105836521	105850348
NM_027286	Ace2	angiotensin-converting enzyme 2 precursor	0.197457	0.138491	0.382867	0.37523	0.44289	0.350151	0.52009	0.310743	0.366023	0.349314	0.374527	0.195761	0.370435	0.365875	chrX	+	160578411	160626350	160578593	160625532
NM_027286	Ace2	angiotensin-converting enzyme 2 precursor	0	0.190238	0.132593	0	0.266812	0	0.666481	0	0	0.601019	0	0.346464	0.112846	0.198309	chrX	+	160600153	160623758	160600260	160623756
NM_175731	Acer1	alkaline ceramidase 1	0.00509218	0.00339131	0.0026685	0	0.0135304	0	0.00391773	0.00460696	0	0	0	0.00639233	0	0.00409487	chr17	-	57092912	57121549	57094501	57121531
NM_139306	Acer2	alkaline ceramidase 2 isoform 1	1.92674	1.47947	1.82922	0	2.61638	1.87885	4.30703	2.37751	3.75831	2.99884	1.80429	3.69916	3.70746	1.35231	chr4	+	86520317	86566785	86520392	86563484
NM_139306	Acer2	alkaline ceramidase 2 isoform 1	0	0	0	1.98877	2.54353	0.955088	0	0	0	2.19135	0.428093	0	1.39507	0.201754	chr4	+	86520317	86566785	86520392	86563484
NM_025408	Acer3	alkaline ceramidase 3	1.75337	2.6792	1.71871	2.00944	2.44958	2.29745	2.28059	2.4902	2.44213	1.61414	2.21249	2.71699	2.43017	1.50637	chr7	-	105362169	105458037	105365346	105457960
NM_025408	Acer3	alkaline ceramidase 3	0.281408	0	0.219833	0	0	0.317319	0	0	0	0.311181	0.290463	0	0	0	chr7	-	105362169	105458037	105362169	105362169
NM_009599	Ache	acetylcholinesterase precursor	32.5725	49.7342	60.3223	25.065	38.2824	43.336	44.1153	47.2355	47.5815	41.4287	51.2059	53.1855	45.1869	32.8496	chr5	+	137729504	137735691	137731261	137735466
NM_009599	Ache	acetylcholinesterase precursor	29.1228	36.2946	0	28.6526	46.2526	43.0534	0	0	39.6018	39.8823	43.9248	0	42.2107	0	chr5	+	137732706	137734595	137732922	137734594
NM_009599	Ache	acetylcholinesterase precursor	13.2873	11.7524	0	14.3453	21.2464	12.749	27.9672	17.5765	14.3127	13.8523	19.0197	22.3759	16.1089	14.7224	chr5	+	137729504	137735691	137731261	137735466
NM_009599	Ache	acetylcholinesterase precursor	5.12246	5.37021	12.5717	7.18928	8.44181	5.94087	10.7868	7.72531	6.2424	9.13742	7.75235	10.8644	9.7082	10.4125	chr5	+	137729512	137735691	137731261	137735466
NM_001085472	Acin1	apoptotic chromatin condensation inducer in the nucleus isoform 3	14.5156	21.0403	28.7639	34.8106	24.0367	25.4165	25.9945	17.8168	16.1345	27.3067	22.7021	25.0069	24.87	20.4831	chr14	-	55260997	55272538	55261564	55272076
NM_023190	Acin1	apoptotic chromatin condensation inducer in the nucleus isoform 2	5.36432	4.95112	7.12876	6.59224	6.92156	0	0	2.66348	5.59942	0	5.74006	0	0	8.36353	chr14	-	55260997	55305768	55261564	55305617
NM_001085473	Acin1	apoptotic chromatin condensation inducer in the nucleus isoform 4	5.12675	0	10.1712	11.4291	12.8655	9.59853	9.44679	6.22425	6.96378	11.7008	6.86932	8.46349	11.9594	9.96658	chr14	-	55270553	55305768	55270553	55305617
NM_001085473	Acin1	apoptotic chromatin condensation inducer in the nucleus isoform 4	0	4.84943	0	0	0	7.44671	6.93953	3.32994	0	6.78195	0	5.98825	3.82212	0	chr14	-	55260997	55305768	55261564	55305617
NM_010045	Ackr1	atypical chemokine receptor 1	16.5159	24.5273	27.6562	20.1357	26.7038	23.4578	27.1662	25.0062	24.5646	23.7268	28.4555	26.9289	25.6978	17.3649	chr1	-	175262016	175263634	175262076	175263541
NM_021609	Ackr2	atypical chemokine receptor 2	0.0175678	0	0.0184124	0	0	0.118948	0.027032	0.0673145	0	0	0.122764	0.13232	0.100123	0.0247225	chr9	+	121807581	121820182	121817678	121818815
NM_021609	Ackr2	atypical chemokine receptor 2	0	0	0	0	0.0505717	0	0	0	0.0728258	0.111738	0	0	0	0	chr9	+	121807581	121820182	121817678	121818815
NM_007722	Ackr3	atypical chemokine receptor 3	1.5839	3.07559	3.1201	4.51582	3.09512	3.40248	2.6721	2.21191	2.58624	2.87055	2.50705	2.73093	2.41991	2.22896	chr1	+	92100577	92112863	92110395	92111484
NM_134037	Acly	ATP-citrate synthase isoform 2	21.8402	24.2826	23.2755	20.9288	24.5974	23.6321	38.7479	24.6051	22.1811	23.1664	25.0417	28.1985	29.1689	19.3325	chr11	-	100337665	100389314	100338557	100384912
NM_001199296	Acly	ATP-citrate synthase isoform 1	8.12736	16.7001	19.3309	16.665	14.9156	20.3543	0	15.4702	18.1107	10.1979	12.9162	12.9164	11.0828	14.2531	chr11	-	100337665	100389314	100338557	100384912
NM_001033041	Acmsd	2-amino-3-carboxymuconate-6-semialdehyde decarboxylase	0.023478	0.0575156	0.0678855	0.0934281	0.021616	0.0487282	0	0	0.0622562	0.0716407	0.0621277	0	0.0626133	0	chr1	+	129625989	129664141	129626062	129662922
NM_001164565	Acnat1	acyl-coenzyme A amino acid N-acyltransferase 1	0.0187193	0.0124668	0.00980966	0	0	0.00528103	0.014402	0	0	0.0103523	0	0	0.0333389	0.0150531	chr4	-	49456403	49463981	49460200	49463981
NM_145368	Acnat2	acyl-coenzyme A amino acid N-acyltransferase 2	0	0	0	0	0	0	0	0	0	0	0	0	0.024843	0	chr4	-	49392716	49396448	49392985	49396420
NM_007386	Aco1	cytoplasmic aconitate hydratase	6.32384	6.58884	7.59781	7.31218	6.89384	6.75083	6.59447	6.07878	5.75	6.05622	6.32842	6.30651	6.6556	5.90702	chr4	+	40090297	40146042	40110781	40144700
NM_080633	Aco2	aconitate hydratase, mitochondrial precursor	145.184	159.126	154.879	149.702	155.382	152.614	157.804	145.688	142.851	142.818	148.273	150.528	148.88	126.771	chr15	+	81702892	81745567	81702942	81745192
NM_008392	Acod1	cis-aconitate decarboxylase	0.0190111	0.0253222	0	0	0.0190336	0	0.0585059	0.0182113	0	0.0630821	0	0	0.0270875	0.0535073	chr14	+	103446228	103455790	103446284	103454725
NM_012006	Acot1	acyl-coenzyme A thioesterase 1	4.04536	5.26575	4.51745	5.55514	5.12199	4.8954	5.09646	4.45485	4.72703	5.12813	6.09413	6.73365	4.9116	3.43692	chr12	+	85350451	85358619	85350459	85358329
NM_022816	Acot10	acyl-coenzyme A thioesterase 10, mitochondrial precursor	2.95645	3.68895	3.40133	2.68844	3.99763	3.87313	3.26809	3.61345	3.42958	3.73982	3.30082	3.9246	3.17152	3.22798	chr15	-	20594968	20596505	20595088	20596408
NM_025590	Acot11	acyl-coenzyme A thioesterase 11 isoform 2	7.42635	6.12237	7.36357	8.06909	8.97367	9.12184	9.01824	10.6241	7.2694	7.76904	6.9271	8.59045	6.90837	5.76326	chr4	-	106417165	106472436	106420933	106472321
NM_025590	Acot11	acyl-coenzyme A thioesterase 11 isoform 2	4.05301	6.78542	5.67012	6.29061	5.63428	6.47618	6.54223	2.91793	6.73714	6.89146	6.15404	8.88464	5.62548	5.08388	chr4	-	106417165	106429939	106420933	106428593
NM_025790	Acot13	acyl-coenzyme A thioesterase 13	51.8597	71.6985	67.6218	76.2923	62.6243	63.3899	59.7402	52.0221	58.4089	57.1522	64.0912	57.9196	51.986	57.4075	chr13	-	24909823	24923358	24909903	24923175
NM_134188	Acot2	acyl-coenzyme A thioesterase 2, mitochondrial precursor	3.14383	3.8999	3.2394	3.93005	2.81003	2.77404	3.666	2.54352	2.70319	3.26358	3.68976	3.4425	3.10322	2.68116	chr12	+	85328810	85334825	85328851	85334030
NM_134246	Acot3	acyl-coenzyme A thioesterase 3 isoform 1	0.260643	0.233549	0.517139	0.419895	0.379968	0.559443	0.347899	0.523309	0.484365	0	0.276847	0	0.234808	0.188039	chr12	+	85393100	85400514	85394434	85399976
NM_134246	Acot3	acyl-coenzyme A thioesterase 3 isoform 1	0.24288	0.322816	0	0.256345	0.122279	0	0.279779	0	0.17619	0.213265	0.170927	0	0.172553	0.170446	chr12	+	85393100	85400514	85394401	85399976
NM_134247	Acot4	acyl-coenzyme A thioesterase 4	0.172504	0.126407	0.218078	0.155174	0.226398	0.221128	0.435391	0.13745	0.373561	0.183739	0.271248	0.193262	0.315952	0.21089	chr12	+	85379328	85385673	85379460	85384746
NM_145444	Acot5	acyl-coenzyme A thioesterase 5 isoform 1	0.169492	0.164536	0.189685	0.374094	0.166816	0.298245	0.300586	0.0770555	0.140821	0.117564	0.204764	0.288498	0.148996	0.210221	chr12	+	85410274	85416969	85410416	85416859
NM_172580	Acot6	acyl-coenzyme A thioesterase 6	1.22335	1.75785	1.92968	2.66627	1.99603	1.35879	1.75584	1.89786	2.64441	0.810459	1.34907	2.32004	1.91317	1.27365	chr12	+	85441603	85450733	85441921	85450489
NM_172580	Acot6	acyl-coenzyme A thioesterase 6	0.16403	0.17993	0	0	0.176708	0	0	0	0	0.169603	0.166482	0	0	0.238393	chr12	+	85441734	85444327	85441921	85442452
NM_001146058	Acot7	cytosolic acyl coenzyme A thioester hydrolase isoform 3	81.133	120.486	118.151	112.92	100.557	100.952	85.8016	73.4863	84.6954	97.0993	100.517	84.7205	95.7148	85.5438	chr4	+	151597171	151645964	151603946	151645681
NM_133348	Acot7	cytosolic acyl coenzyme A thioester hydrolase isoform 2	68.223	89.0517	73.6884	68.5398	72.0472	59.2921	95.3621	82.6413	74.3936	46.3253	93.0054	74.7546	80.7917	79.4118	chr4	+	151552208	151645964	151552279	151645681
NM_001146058	Acot7	cytosolic acyl coenzyme A thioester hydrolase isoform 3	41.6782	53.221	60.2393	51.7265	53.1104	61.0824	34.3695	41.5147	45.7306	64.3236	31.1409	38.4234	35.0478	47.0554	chr4	+	151573952	151645964	151573983	151645681
NM_133240	Acot8	acyl-coenzyme A thioesterase 8	6.53495	7.51007	8.24678	8.73783	0	6.5396	7.19282	6.62263	4.47528	0	7.6352	6.41222	0	6.61385	chr2	-	164618267	164630381	164618391	164630317
NM_133240	Acot8	acyl-coenzyme A thioesterase 8	0	0	0	0	0	0	0	0	4.06107	0	0	0	5.33133	0	chr2	-	164618267	164621989	164618391	164621383
NM_019736	Acot9	acyl-coenzyme A thioesterase 9, mitochondrial isoform 1	4.38158	5.81367	4.25665	3.79912	5.17974	5.70514	5.67888	4.68168	4.56778	4.79034	4.87542	3.46942	6.02705	3.43874	chrX	+	151697042	151732050	151697197	151731977
NM_015729	Acox1	peroxisomal acyl-coenzyme A oxidase 1 isoform 1	25.9046	28.7393	28.5687	20.535	29.5995	24.6894	25.0588	25.1427	28.6684	28.3515	31.136	32.4045	26.6132	23.6184	chr11	-	116033201	116050889	116034861	116050793
NM_015729	Acox1	peroxisomal acyl-coenzyme A oxidase 1 isoform 1	16.379	20.1134	18.3528	18.6557	20.8473	22.3791	25.5618	22.0927	19.4467	18.4603	19.4365	20.6014	24.0618	15.2896	chr11	-	116033201	116060359	116034861	116060018
NM_015729	Acox1	peroxisomal acyl-coenzyme A oxidase 1 isoform 1	0	0	0	7.18585	0	0	0	0	0	0	0	0	0	0	chr11	-	116033201	116043580	116034861	116041612
NM_001161667	Acox2	peroxisomal acyl-coenzyme A oxidase 2	0.0403927	0	0.0211674	0.0282796	0.0404404	0.0455818	0	0	0	0.0223383	0.0846797	0	0	0	chr14	-	9058024	9091353	9058279	9089375
NM_030721	Acox3	peroxisomal acyl-coenzyme A oxidase 3	5.97721	0	6.91504	8.3746	8.23466	10.417	5.75892	7.78309	6.95596	10.8783	8.99655	7.04115	9.00545	6.23244	chr5	+	35925708	35956450	35930818	35954783
NM_030721	Acox3	peroxisomal acyl-coenzyme A oxidase 3	1.64495	8.21814	2.33472	0	3.74557	0	6.10635	2.95559	4.03654	0	1.25981	4.86935	2.64393	1.44078	chr5	+	35925861	35956450	35930818	35954783
NM_028765	Acoxl	acyl-coenzyme A oxidase-like protein	0.034118	0.0908881	0.0536375	0.047773	0.0683166	0.0192505	0	0	0.0245948	0.0566045	0	0.0856582	0.0243059	0.0240065	chr2	+	127680363	127949628	127680569	127948872
NM_021330	Acp1	low molecular weight phosphotyrosine protein phosphatase isoform 2	3.88129	4.98754	4.10553	5.10886	2.51973	2.73412	1.80385	2.75243	3.31963	3.12632	3.33562	6.15934	2.05759	3.60132	chr12	-	31578190	31596477	31580740	31596397
NM_001110239	Acp1	low molecular weight phosphotyrosine protein phosphatase isoform 1	2.60381	4.03863	4.26786	3.16648	6.26843	6.42247	7.35006	5.02281	5.33992	4.99642	6.28083	3.61497	7.03043	3.19941	chr12	-	31578190	31596477	31580740	31596397
NM_007387	Acp2	lysosomal acid phosphatase precursor	13.8181	18.2696	18.2312	19.0846	19.4662	18.0599	19.5563	19.1113	18.8841	18.3493	19.2126	18.2672	18.9668	14.8137	chr2	+	91043068	91054255	91043091	91050897
NM_007388	Acp5	tartrate-resistant acid phosphatase type 5 precursor	0	0	0.0413115	0.331153	0.434093	0.0444801	0.788465	0.717437	0.284144	0.26158	0.0550886	0.0989607	0.224656	0	chr9	-	21931170	21935042	21931463	21934573
NM_001102404	Acp5	tartrate-resistant acid phosphatase type 5 precursor	0	0.172643	0	0	0	0	0	0	0	0	0	0	0	0.31816	chr9	-	21931170	21936309	21931463	21934573
NM_001102405	Acp5	tartrate-resistant acid phosphatase type 5 precursor	0	0.0279989	0	0	0	0	0	0	0	0	0	0	0	0	chr9	-	21931170	21940190	21931463	21934573
NM_019800	Acp6	lysophosphatidic acid phosphatase type 6 precursor	2.51052	2.97002	5.10715	4.7007	3.97286	3.25505	3.90629	3.09404	3.4894	3.8777	3.91652	3.76354	3.82988	3.53295	chr3	+	96962699	96980499	96963090	96980391
NM_019800	Acp6	lysophosphatidic acid phosphatase type 6 precursor	0	1.55898	1.71852	0	1.89905	3.31638	2.51786	1.75894	1.49859	3.41345	2.2831	2.72985	2.44046	0	chr3	+	96977503	96980499	96977738	96980391
NM_175319	Acp7	acid phosphatase type 7	0.289946	0.210654	0.193382	0.184542	0.633357	0.535409	0.446148	0.429253	0.304022	0.262388	0.257874	0.52942	0.525799	0.296749	chr7	-	29392655	29416034	29392958	29415905
NM_207668	Acpp	prostatic acid phosphatase isoform 1 precursor	0.0317481	0.0986706	0.110915	0.207455	0.0953567	0.238844	0.130271	0.0506863	0.174207	0.02341	0.0147904	0.265694	0.0926229	0.134033	chr9	-	104190569	104240052	104193740	104239989
NM_019807	Acpp	prostatic acid phosphatase isoform 2 precursor	0	0	0	0	0	0	0	0	0.0419788	0	0	0	0	0	chr9	-	104201329	104240052	104202787	104239989
NM_001195034	Acpt	testicular acid phosphatase precursor	0.0421648	0	0.132576	0	0	0	0	0	0	0	0	0.105861	0	0.118674	chr7	-	51508456	51512574	51508456	51512574
NM_013455	Acr	acrosin isoform 1 precursor	0.278964	0.557358	0.6213	0.195307	1.67576	0.590254	1.23409	0.293926	1.50824	1.61989	1.26712	1.57586	1.29184	0	chr15	+	89398756	89405015	89398792	89404859
NM_013455	Acr	acrosin isoform 1 precursor	0	0	0	0	0	0	0	0.675492	0	0	0	0	0	0.374439	chr15	+	89398756	89405015	89399858	89404859
NM_001127340	Acrbp	acrosin-binding protein isoform 2 precursor	0	0	0	0	0	6.18005	0	0	0	0	0	0	0	0	chr6	+	124998385	125004211	125000027	125003986
NM_007391	Acrv1	acrosomal protein SP-10 precursor	0	0	0	0	0	0	0	0	0	0.0161994	0	0	0	0	chr9	+	36500804	36504950	36500896	36502316
NM_053178	Acsbg1	long-chain-fatty-acid--CoA ligase ACSBG1	75.9821	68.0262	72.0042	71.6359	69.2059	62.9844	71.7499	63.9361	61.4329	58.5552	61.1534	67.2764	60.5354	59.6656	chr9	-	54452803	54509692	54453197	54509477
NM_001039114	Acsbg2	long-chain-fatty-acid--CoA ligase ACSBG2	0	0.0251117	0	0	0	0	0	0	0	0	0	0	0	0	chr17	-	56982526	57013870	56984859	57012274
NM_153807	Acsf2	acyl-CoA synthetase family member 2, mitochondrial precursor	3.06931	3.66676	3.36612	4.14267	3.43726	3.98137	2.82396	2.77345	3.23906	3.65731	3.49366	3.53521	2.84032	3.25063	chr11	-	94418415	94463100	94419620	94463084
NM_144932	Acsf3	acyl-CoA synthetase family member 3, mitochondrial precursor	6.59169	10.3062	7.82705	9.18038	8.38312	7.59645	7.80836	8.77746	10.4054	7.12504	8.27311	8.80907	7.60135	7.52408	chr8	+	125299404	125341781	125303869	125341436
NM_144932	Acsf3	acyl-CoA synthetase family member 3, mitochondrial precursor	4.26461	0	0	0	0	0	0	0	0	0	0	0	0	0	chr8	+	125299477	125304535	125303869	125304535
NM_144932	Acsf3	acyl-CoA synthetase family member 3, mitochondrial precursor	0	0	1.4932	1.05666	1.78317	0.899231	1.66637	0	0	1.06424	1.60939	1.36246	1.95728	1.02154	chr8	+	125299404	125338326	125303869	125337575
NM_007981	Acsl1	long-chain-fatty-acid--CoA ligase 1	3.80353	0	0	2.86414	1.65649	1.85139	1.05933	2.11619	2.32526	1.36985	0	0	0	2.16606	chr8	+	47556395	47621404	47578185	47619834
NM_007981	Acsl1	long-chain-fatty-acid--CoA ligase 1	3.11975	10.1035	10.8068	9.51673	8.91291	9.77231	9.59486	7.75053	8.22688	7.95293	10.0085	10.2646	11.2474	5.96725	chr8	+	47576487	47621404	47578185	47619834
NM_001033606	Acsl3	long-chain-fatty-acid--CoA ligase 3 isoform a	20.4657	42.7245	31.4755	40.6832	46.5256	39.7328	43.3919	43.9298	42.6465	41.3938	32.4811	55.1085	44.8603	24.1391	chr1	+	78654399	78704318	78678207	78702990
NM_001136222	Acsl3	long-chain-fatty-acid--CoA ligase 3 isoform b	12.1592	0	7.93064	0	0	0	0	0	0	0	10.3839	0	0	10.8018	chr1	+	78654399	78704318	78684889	78702990
NM_028817	Acsl3	long-chain-fatty-acid--CoA ligase 3 isoform a	0	10.8242	10.4892	11.3341	6.43975	12.6087	9.58727	11.5705	7.76602	7.1887	5.62915	0	6.52652	7.5399	chr1	+	78654399	78704318	78678207	78702990
NM_001033600	Acsl4	long-chain-fatty-acid--CoA ligase 4 isoform 2	4.1159	0	4.11559	3.39268	0	2.05078	2.82004	3.38788	2.16301	0	3.89405	1.70283	3.11781	2.40816	chrX	-	138752535	138825078	138755219	138786149
NM_207625	Acsl4	long-chain-fatty-acid--CoA ligase 4 isoform 1	1.981	3.70076	3.86382	3.80957	4.36475	6.63511	6.89472	6.0567	6.88609	3.20048	4.3575	5.8607	3.43664	4.55613	chrX	-	138752535	138825078	138755219	138786272
NM_019477	Acsl4	long-chain-fatty-acid--CoA ligase 4 isoform 2	0	6.28288	0	0	2.39303	0	0	0	0	2.73991	0	0.906206	0	0	chrX	-	138752535	138825078	138755219	138786149
NM_001033600	Acsl4	long-chain-fatty-acid--CoA ligase 4 isoform 2	0	0	0	4.12365	1.96673	0	0	0	0	2.08462	0	0	2.69798	0	chrX	-	138752535	138762676	138752535	138752535
NM_027976	Acsl5	long-chain-fatty-acid--CoA ligase 5	6.79063	9.63514	9.28593	9.26059	9.48511	10.9329	9.92913	8.67956	9.93	8.9379	12.2564	10.1017	9.97307	8.61133	chr19	+	55327858	55371118	55343162	55370003
NM_001033597	Acsl6	long-chain-fatty-acid--CoA ligase 6 isoform 2	25.1303	33.6526	34.2321	33.72	26.599	28.9437	20.4581	27.6443	24.5317	28.1795	18.8293	23.284	26.05	22.9765	chr11	+	54117705	54175041	54117786	54174699
NM_001033598	Acsl6	long-chain-fatty-acid--CoA ligase 6 isoform 3	16.0838	23.0529	17.3891	20.571	26.2023	24.3413	22.2811	20.8719	22.5023	19.9734	18.6233	21.8119	19.5349	20.5676	chr11	+	54117325	54175041	54133679	54174699
NM_001033599	Acsl6	long-chain-fatty-acid--CoA ligase 6 isoform 4	13.1653	10.122	15.629	11.8645	10.5899	9.45571	17.5084	12.1013	9.96416	10.2198	11.8429	13.7435	10.1629	12.2855	chr11	+	54128404	54175041	54133679	54174699
NM_146197	Acsm2	acyl-coenzyme A synthetase ACSM2, mitochondrial isoform 3	0	0.00232458	0	0	0	0	0	0	0	0	0	0	0	0	chr7	+	126705221	126744208	126707018	126739523
NM_001177978	Acsm2	acyl-coenzyme A synthetase ACSM2, mitochondrial isoform 2	0	0.00184759	0	0	0	0	0	0	0	0	0	0	0	0	chr7	+	126705221	126744208	126707018	126739523
NM_001177977	Acsm2	acyl-coenzyme A synthetase ACSM2, mitochondrial isoform 1	0	0.000590768	0	0	0	0	0	0	0	0	0	0	0	0	chr7	+	126697853	126744208	126697982	126739523
NM_212441	Acsm3	acyl-coenzyme A synthetase ACSM3, mitochondrial	0	0	0	0	0	0	0	0	0.330813	0	0	0	0	0	chr7	+	126904436	126928410	126911459	126927874
NM_016870	Acsm3	acyl-coenzyme A synthetase ACSM3, mitochondrial	0	0	0	0	0	0	0	0	0	0	0	0.383332	0	0	chr7	+	126904436	126928410	126911459	126927874
NM_178414	Acsm4	acyl-coenzyme A synthetase ACSM4, mitochondrial precursor	0	0.154846	0.0487372	0	0.0232782	0	0	0	0.100565	0	0	0	0	0	chr7	+	126833539	126858080	126837162	126857858
NM_178758	Acsm5	acyl-coenzyme A synthetase ACSM5, mitochondrial precursor	0.0990845	0.0461239	0.103848	0.245079	0.317445	0.514342	0.335421	0.094916	0.171426	0.30686	0.276962	0.175552	0.112942	0.0980059	chr7	+	126669778	126686874	126671951	126686312
NM_178758	Acsm5	acyl-coenzyme A synthetase ACSM5, mitochondrial precursor	0	0.0153872	0	0.330952	0	0	0	0	0	0	0	0.51346	0	0.0312598	chr7	+	126669778	126678513	126671951	126678447
NM_080575	Acss1	acetyl-coenzyme A synthetase 2-like, mitochondrial precursor	6.94016	6.69706	7.48406	8.25735	4.95355	5.74931	5.98766	5.26468	4.72345	5.50201	6.11132	6.00954	5.69677	5.55136	chr2	-	150443846	150493976	150445348	150493933
NM_019811	Acss2	acetyl-coenzyme A synthetase, cytoplasmic	15.9777	20.453	21.4074	18.9167	18.7592	21.2834	21.1276	18.789	16.6527	17.5912	20.1119	18.3876	19.2775	18.8487	chr2	+	155343778	155388479	155343842	155387816
NM_001142804	Acss3	acyl-CoA synthetase short-chain family member 3, mitochondrial isoform 1	0.424188	0.595436	0.511874	0.466671	0.777347	1.09328	0.566179	0.775341	0.282648	0.212958	0.214492	1.75323	0.306452	0.266797	chr10	-	106373219	106560720	106373219	106560639
NM_198636	Acss3	acyl-CoA synthetase short-chain family member 3, mitochondrial isoform 2	0.226872	0	0.103307	0	0	0.353996	0.194055	0.220288	0.30492	0.187908	0.207179	0.364349	0.137247	0.0820856	chr10	-	106402137	106560720	106403052	106560639
NM_001142804	Acss3	acyl-CoA synthetase short-chain family member 3, mitochondrial isoform 1	0.0990276	0.149563	0.0962207	0.190041	0	0	0	0	0.202363	0.131879	0	0	0.119994	0.118513	chr10	-	106543048	106560720	106544488	106560639
NM_009606	Acta1	actin, alpha skeletal muscle	1.35746	1.34993	1.44204	1.49652	1.71574	2.14181	1.58783	2.62139	1.55418	1.39408	2.26633	1.38791	1.49661	1.08913	chr8	-	126415666	126418636	126415908	126417597
NM_007392	Acta2	actin, aortic smooth muscle	2.18484	2.94843	4.73043	20.0061	4.17338	7.33169	4.02541	1.73496	2.69408	3.91101	1.72767	7.00107	2.78539	3.7624	chr19	-	34315580	34329826	34316156	34327043
NM_007393	Actb	actin, cytoplasmic 1	350.279	366.757	359.487	406.156	303.495	356.336	295.471	286.835	285.348	316.088	332.955	309.101	306.086	328.898	chr5	-	143664794	143668403	143665476	143667365
NM_175497	Actbl2	beta-actin-like protein 2	0.0357871	0.0476673	0	0.0250551	0.0358294	0.0201923	0	0.0171407	0	0.0197912	0	0.0449244	0	0	chr13	+	112045220	112047957	112045340	112046471
NM_009608	Actc1	actin, alpha cardiac muscle 1	0	0	0.120073	0	0.0382335	0.0430943	0.117523	0.0731667	0.110117	0	0.0533724	0	0.054414	0	chr2	-	113873024	113878547	113873201	113877767
NM_009609	Actg1	actin, cytoplasmic 2 isoform 1	180.176	221.309	213.482	221.076	196.133	208.859	202.168	184.631	189.68	169.449	212.609	198.256	205.203	163.608	chr11	-	120207003	120209798	120207703	120209405
NM_009610	Actg2	actin, gamma-enteric smooth muscle	0.0823677	0.109711	0.0881745	0	0	0	0	0	0	0	0.115118	0	0	0.118392	chr6	-	83470649	83477758	83470650	83477435
NM_009610	Actg2	actin, gamma-enteric smooth muscle	0	0	0.084531	0.228309	0	0.183997	0	0.0390496	0	0.0450857	0	0	0	0.1135	chr6	-	83462902	83486245	83462978	83477435
NM_001171640	Actl10	actin-like protein 10	1.04773	0.976878	1.57394	0.782433	0.944069	0.709395	1.07478	0.669122	0.956691	0.888447	0.780966	0.964507	1.14454	1.62187	chr2	+	154377511	154379012	154377865	154378906
NM_026338	Actl11	uncharacterized protein LOC67722	0	0	0	0	0	0	0.0368206	0	0	0	0	0	0.0170472	0	chr9	+	107830799	107834792	107830810	107834434
NM_019673	Actl6a	actin-like protein 6A	3.4401	5.57375	4.81629	5.35614	3.7526	3.59233	4.70083	4.62342	3.33119	3.40741	3.40859	3.54499	4.42607	3.28763	chr3	+	32607467	32625893	32607777	32625524
NM_031404	Actl6b	actin-like protein 6B	13.2121	20.5162	22.29	26.523	21.1239	20.3864	19.8113	18.7267	18.1254	20.7644	23.2701	19.1241	23.5799	17.4072	chr5	+	137994782	138010801	137994862	138010614
NM_009611	Actl7a	actin-like protein 7A	0.0348438	0.0464108	0.036519	0.0487893	0	0	0	0.033379	0	0	0.0486979	0	0	0	chr4	+	56756293	56757797	56756346	56757669
NM_025271	Actl7b	actin-like protein 7B	0	0.0991436	0	0	0.0372609	0.0419981	0	0.0356526	0	0	0	0	0	0.052374	chr4	-	56752876	56754297	56752971	56754228
NM_183282	Actl9	actin-like protein 9	0.0777517	0.0517814	0.0814899	0.0544352	0.0389218	0.0438701	0.179458	0	0.0560494	0.0429988	0	0	0.0553935	0.109417	chr17	+	33569843	33571212	33569912	33571160
NM_134156	Actn1	alpha-actinin-1 isoform 1	2.77639	2.4842	4.01068	6.48049	2.66877	4.0177	2.32192	3.35485	3.09955	2.76669	4.17867	0	3.18072	2.89798	chr12	-	81268528	81361358	81269308	81361078
NM_134156	Actn1	alpha-actinin-1 isoform 1	1.86483	3.94882	3.73461	5.00322	5.13587	4.3059	4.63378	3.55084	2.86703	4.74836	3.86847	8.43544	5.20114	3.57501	chr12	-	81268528	81361358	81269308	81361078
NM_033268	Actn2	alpha-actinin-2	0.684796	0.933843	1.16202	2.05473	0.897816	1.51794	0.551945	0.859023	0.893277	0.865624	2.43826	2.0877	1.83525	0.435953	chr13	-	12361693	12432999	12361760	12432767
NM_013456	Actn3	alpha-actinin-3	0.222268	0.318828	0.232955	0.135852	0.256767	0.404598	0.359261	0.409455	0.271155	0.187626	0.454018	0.265957	0.487217	0.136358	chr19	-	4861222	4877884	4861344	4877854
NM_013456	Actn3	alpha-actinin-3	0	0	0	0.596706	0	0.330197	0.567899	0	0	0.455447	0	0.117468	0	0.190973	chr19	-	4861222	4863558	4861344	4863266
NM_021895	Actn4	alpha-actinin-4	15.4713	20.2222	23.6004	27.594	22.5108	25.3396	21.3501	19.4572	19.6904	21.2916	19.5442	23.3342	21.8226	21.0293	chr7	-	29678272	29747299	29679247	29747202
NM_019785	Actr10	actin-related protein 10	17.7302	24.6602	21.6594	23.1898	22.674	21.4764	22.9782	21.6771	22.7429	19.8843	23.297	20.5004	22.5671	18.3491	chr12	+	72038843	72065704	72038941	72063035
NM_016860	Actr1a	alpha-centractin	51.9677	69.6951	68.9906	66.0903	68.4424	70.4935	66.3895	63.7576	62.8749	60.995	68.8616	65.326	63.0269	58.4806	chr19	-	46451303	46470225	46452856	46470167
NM_146107	Actr1b	beta-centractin	48.5803	61.7427	64.8874	67.5832	65.5446	61.2097	72.7043	68.4149	62.8204	60.8504	67.6256	59.3439	64.2551	61.9644	chr1	-	36756046	36766770	36756920	36766698
NM_146243	Actr2	actin-related protein 2	35.3238	44.2794	40.8408	45.4862	44.4557	44.6377	46.9756	44.9972	46.9388	38.1584	45.7941	40.6968	42.3512	38.8197	chr11	-	19962306	20012954	19964691	20012855
NM_023735	Actr3	actin-related protein 3	22.4837	32.3188	30.2032	36.4953	30.9787	33.3189	33.8699	28.8773	31.9764	27.5226	33.2103	27.3107	33.5348	22.4639	chr1	-	127289482	127332067	127290571	127331905
NM_001004365	Actr3b	actin-related protein 3B isoform 1	7.9052	11.2954	10.9576	15.2178	9.50563	9.71528	8.67152	11.3291	14.5018	9.21699	14.3688	5.67676	8.65427	7.32444	chr5	+	25265843	25356159	25265902	25355764
NM_001004365	Actr3b	actin-related protein 3B isoform 1	6.52672	7.27411	8.67912	5.96692	12.2434	8.49542	15.2553	10.9351	6.36583	8.38483	9.79687	12.9956	10.7641	9.92413	chr5	+	25265843	25356159	25317773	25355764
NM_175419	Actr5	actin-related protein 5	1.68875	1.32638	3.54107	2.72187	2.90831	2.07707	2.16078	2.73704	2.7062	2.76811	3.00801	3.40349	2.55819	1.4658	chr2	+	158450648	158464947	158450877	158464626
NM_175419	Actr5	actin-related protein 5	0.57659	0	0	0.505604	0	0.367881	0	0	0	0	0	0	0	0.472691	chr2	+	158450648	158454893	158450877	158453988
NM_175419	Actr5	actin-related protein 5	0	0.944492	0	0	0.440141	0.278033	0.389857	0	0	0	0.43532	0	0.578729	0.814556	chr2	+	158450648	158464947	158450648	158450648
NM_025914	Actr6	actin-related protein 6	4.44279	5.67612	5.63835	6.00934	7.02004	7.02578	5.5341	5.64569	5.62107	4.44597	6.37823	5.5392	5.81358	4.80609	chr10	-	89174717	89195040	89175175	89194986
NM_027493	Actr8	actin-related protein 8	15.1287	18.6081	19.3741	18.6019	21.6075	18.1925	22.3332	19.225	20.1418	19.766	21.9698	21.484	20.4781	15.3022	chr14	+	30791522	30806407	30791651	30806290
NM_029690	Actrt3	actin-related protein T3	0.644216	0.536297	0.421993	0.638953	0.671851	0.787557	0.702152	0.411416	0.6966	0.475025	0.862845	0.471741	0.573693	0.188871	chr3	-	30495994	30498792	30496755	30498771
NM_007394	Acvr1	activin receptor type-1 precursor	2.94521	3.07656	2.43344	4.12542	2.62641	1.29593	1.76582	3.4621	2.31823	2.75286	2.48553	2.4673	2.36588	1.10414	chr2	-	58298848	58419239	58299949	58352961
NM_001110205	Acvr1	activin receptor type-1 precursor	1.54871	1.71468	3.71362	3.00592	3.54833	4.21229	4.2537	1.80349	3.17427	1.53131	3.30573	2.62062	2.72762	3.95726	chr2	-	58298848	58419239	58299949	58352961
NM_001110204	Acvr1	activin receptor type-1 precursor	0	0.561446	0	0	0	0	0	0	0	0	0	0	0	0.517784	chr2	-	58298848	58419239	58299949	58352961
NM_007395	Acvr1b	activin receptor type-1B precursor	12.907	17.0935	17.7946	17.5978	19.7748	16.9954	20.1555	19.6551	17.7793	17.7347	19.6264	20.4429	19.1466	15.465	chr15	+	101004555	101043032	101004575	101041293
NM_001033369	Acvr1c	activin receptor type-1C isoform 2	0.393566	0.913136	0.886596	0.999146	1.0673	0.694532	1.45515	0.855643	0.900878	0.927451	1.01628	0.713414	0.592607	0.784984	chr2	-	58119863	58177218	58127328	58168357
NM_001111030	Acvr1c	activin receptor type-1C isoform 1 precursor	0.25063	0.569583	0	0.350396	0.29464	0.59897	0.274378	1.38597	1.0191	0.322196	0.585031	0.322944	0.193759	0	chr2	-	58119863	58210169	58127328	58210091
NM_007396	Acvr2a	activin receptor type-2A precursor	2.42306	3.6101	3.84918	5.51728	3.58375	3.67654	3.73858	3.92081	4.82194	3.10993	4.68993	3.31531	3.67115	2.55938	chr2	+	48669628	48758784	48670291	48755308
NM_007397	Acvr2b	activin receptor type-2B precursor	2.00282	1.94784	2.00137	1.64703	1.55959	1.47972	2.29911	2.39994	2.47506	2.28524	2.35484	1.31806	1.27395	2.81849	chr9	+	119311618	119342624	119311663	119342579
NM_007397	Acvr2b	activin receptor type-2B precursor	0	0	0.25164	0	0	0.367237	0	0.440515	0	0.368494	0	1.55655	0.598345	0	chr9	+	119311618	119342624	119311663	119342579
NM_009612	Acvrl1	serine/threonine-protein kinase receptor R3 isoform a precursor	1.14903	0	0	0	0	0	0.798999	0.375715	0.394293	0	0	1.877	0	0.387608	chr15	+	100958967	100975767	100965110	100973908
NM_009612	Acvrl1	serine/threonine-protein kinase receptor R3 isoform a precursor	0.472874	1.97307	0	2.73218	2.02532	0	0	2.40965	1.13002	3.39751	0	0	4.70975	0	chr15	+	100959357	100975767	100965110	100973908
NM_009612	Acvrl1	serine/threonine-protein kinase receptor R3 isoform a precursor	0.391506	0	4.27255	2.54467	3.28568	3.05151	3.88519	0	1.47361	0	2.63981	1.00917	0	3.19757	chr15	+	100959357	100975767	100965110	100973908
NM_009612	Acvrl1	serine/threonine-protein kinase receptor R3 isoform a precursor	0	0	0	0	0	0	0	0	0	0.546795	0	0	0	0	chr15	+	100959357	100975767	100964618	100973908
NM_025371	Acy1	aminoacylase-1	7.01367	7.17858	7.38956	8.01167	8.4633	6.54003	8.3497	6.4006	5.90752	7.87999	6.44891	6.48747	7.31112	6.07788	chr9	-	106335326	106340567	106335411	106340053
NM_025421	Acyp1	acylphosphatase-1	17.0983	23.4522	19.6271	19.3813	21.5	17.5721	20.2021	16.8695	21.1299	17.5608	20.0562	15.8424	17.6947	17.187	chr12	-	86613347	86621385	86613561	86621024
NM_029344	Acyp2	acylphosphatase-2	11.7104	19.2074	16.0265	19.2431	18.7007	16.7097	17.2746	18.3595	17.7208	20.9807	16.7724	19.6815	21.1015	13.3472	chr11	-	30405991	30549396	30406324	30549379
NM_007398	Ada	adenosine deaminase	0.732729	0.424335	0.767957	0.892165	2.58353	1.86942	2.6471	1.34281	2.48027	2.39608	1.02407	1.91961	2.542	0.537987	chr2	-	163552319	163575913	163553295	163575827
NM_009350	Adad1	adenosine deaminase domain-containing protein 1	0	0	0	0	0	0	0	0	0	0	0	0.213384	0	0	chr3	+	36962577	36966278	36962644	36966278
NM_009350	Adad1	adenosine deaminase domain-containing protein 1	0	0.0341368	0	0	0.0256591	0	0	0	0	0	0	0	0	0	chr3	+	36962577	37010434	36962644	37010389
NM_029428	Adad2	adenosine deaminase domain-containing protein 2	0	0	0.0550919	0	0.0263134	0.0296587	0	0.050354	0	0	0.0367324	0	0	0.0739723	chr8	+	122136646	122140826	122136680	122140618
NM_029475	Adal	adenosine deaminase-like protein isoform a	2.71585	2.81073	2.41677	3.3556	2.11623	2.75631	3.22884	0	1.34727	1.84735	3.82403	1.08353	1.48639	2.42181	chr2	+	120966163	120982414	120968894	120981283
NM_029475	Adal	adenosine deaminase-like protein isoform a	2.0068	2.13994	4.3853	2.53634	2.41297	2.14287	1.46354	4.7307	3.65558	2.61166	1.37823	3.41448	2.89511	1.95402	chr2	+	120967828	120982414	120967979	120981283
NM_029475	Adal	adenosine deaminase-like protein isoform a	0.654158	0	0	0	0	0	0	0	0	0	0	0	0	0	chr2	+	120966163	120971250	120967979	120969038
NM_007399	Adam10	disintegrin and metalloproteinase domain-containing protein 10 preproprotein	9.55326	12.2289	11.8764	13.6663	11.4485	12.6706	11.8681	11.3399	10.7325	11.2411	11.5021	12.4337	10.7389	11.1305	chr9	+	70526807	70628036	70527011	70625901
NM_009613	Adam11	disintegrin and metalloproteinase domain-containing protein 11 isoform 2 preproprotein	12.0845	15.9879	16.254	29.3284	16.7631	12.4035	19.0032	17.5267	17.0237	10.4595	18.8408	12.2401	14.0002	15.6619	chr11	+	102622752	102641576	102622934	102639460
NM_001110778	Adam11	disintegrin and metalloproteinase domain-containing protein 11 isoform 1 precursor	3.94245	7.91343	10.7695	8.86325	13.7541	9.4991	13.3468	11.4676	10.2212	19.2466	10.6201	9.99606	17.4207	12.0748	chr11	+	102622752	102641576	102622934	102638993
NM_007400	Adam12	disintegrin and metalloproteinase domain-containing protein 12 preproprotein	0.304395	0.255775	0.241454	0.376191	0.192321	0.0915682	0.24343	0.07366	0.166278	0.343287	0.319473	0.548634	0.273664	0.32726	chr7	-	141074882	141416780	141079624	141416560
NM_007400	Adam12	disintegrin and metalloproteinase domain-containing protein 12 preproprotein	0.0783106	0.349492	0.401159	0.654082	0.255395	0.583254	0.11033	0.354788	0.364102	0.0867403	0.275728	0	0.384047	0.108536	chr7	-	141074882	141152948	141079624	141152849
NM_007400	Adam12	disintegrin and metalloproteinase domain-containing protein 12 preproprotein	0.035977	0.0958405	0.0377067	0.0503761	0.144078	0.121797	0.191449	0	0	0	0.00838028	0	0	0.0675054	chr7	-	141376578	141423814	141376578	141376578
NM_001037722	Adam15	disintegrin and metalloproteinase domain-containing protein 15 isoform a preproprotein	20.1224	23.1403	23.5979	27.5065	37.4067	27.2939	32.4864	29.7213	29.0881	29.4699	31.2418	24.3366	34.1017	24.1493	chr3	-	89142933	89153932	89143832	89153809
NM_009614	Adam15	disintegrin and metalloproteinase domain-containing protein 15 isoform b precursor	0	0	3.38696	0	0	0	5.98965	0	0	4.19075	0	6.17468	0	0	chr3	-	89142933	89153932	89143832	89153809
NM_009615	Adam17	disintegrin and metalloproteinase domain-containing protein 17 isoform 1 preproprotein	3.34963	3.49458	4.46765	3.45715	3.41379	3.32351	3.16313	3.03652	2.49172	3.53258	1.88047	2.92202	3.35919	2.13202	chr12	-	21329369	21379452	21331136	21379293
NM_009615	Adam17	disintegrin and metalloproteinase domain-containing protein 17 isoform 1 preproprotein	0	0	0	0	0	0	0	0	0	0	0	0	0	0.785984	chr12	-	21329369	21379452	21331136	21353196
NM_009615	Adam17	disintegrin and metalloproteinase domain-containing protein 17 isoform 1 preproprotein	0	0	0	0	0	0	0	0	0	0	0	0	0	0.643549	chr12	-	21329369	21379452	21329369	21329369
NM_009615	Adam17	disintegrin and metalloproteinase domain-containing protein 17 isoform 1 preproprotein	0	0.959504	0	0	0	0	0	0	0	0	1.26748	0	0	0	chr12	-	21329369	21379452	21331136	21348784
NM_010084	Adam18	disintegrin and metalloproteinase domain-containing protein 18 preproprotein	0.117297	0	0.015618	0.123182	0.146794	0.231639	0.0968307	0	0	0.0324341	0.204918	0.0736226	0.0212326	0	chr8	-	25712717	25764283	25712717	25712717
NM_010084	Adam18	disintegrin and metalloproteinase domain-containing protein 18 preproprotein	0	0.11194	0.0768919	0	0	0	0.156927	0.120759	0.0605834	0	0	0	0.104532	0.118268	chr8	-	25712717	25785227	25721456	25785169
NM_009616	Adam19	disintegrin and metalloproteinase domain-containing protein 19 isoform 1 preproprotein	2.30997	3.17449	3.42788	3.12155	2.23194	3.03704	2.04238	1.9458	2.11455	2.01152	0	2.54075	2.15235	3.61193	chr11	+	45869488	45960844	45869615	45957347
NM_009616	Adam19	disintegrin and metalloproteinase domain-containing protein 19 isoform 1 preproprotein	0	0	0	0	0	0	0	0	0	0	2.00556	0	0	0	chr11	+	45869488	45960844	45936637	45957347
NM_172126	Adam1a	disintegrin and metalloproteinase domain-containing protein 1a precursor	0	0	5.911	0	0	0	0	0	0	0	0	0	0	0	chr5	-	121968612	121971704	121968861	121971237
NM_172125	Adam1b	disintegrin and metalloproteinase domain-containing protein 1b precursor	0.820265	0.675814	1.099	1.13672	0.423316	0.438964	0.559516	0.510333	0.475486	0.439599	0.555475	0.403387	0.578338	0.928222	chr5	-	121950105	121952989	121950568	121952989
NM_009618	Adam2	disintegrin and metalloproteinase domain-containing protein 2 preproprotein	0	0	0	0.0270394	0.0193335	0.0217914	0	0	0.0556823	0.0213586	0	0	0	0	chr14	-	66646165	66696570	66646860	66696559
NM_001009548	Adam20	testase-8	0	0	0.00663894	0	0.00634187	0.0107222	0	0	0	0.00700618	0	0	0	0	chr8	+	41878626	41882657	41880208	41882491
NM_020330	Adam21	disintegrin and metalloproteinase domain-containing protein 21 preproprotein	0.284649	0.401447	0.368531	0.375129	0.43586	0.415693	0.463762	0.35287	0.313831	0.462997	0.327623	0.210192	0.524858	0.329886	chr12	-	82659570	82669461	82659783	82661973
NM_001098225	Adam22	disintegrin and metalloproteinase domain-containing protein 22 isoform c precursor	10.3155	10.4176	8.55378	2.15793	6.57321	12.1955	8.81643	13.3213	10.2839	6.24775	9.9273	10.4579	3.41135	8.98264	chr5	-	8072351	8368081	8078685	8367954
NM_001098225	Adam22	disintegrin and metalloproteinase domain-containing protein 22 isoform c precursor	3.76488	0	0	0	0	0	0	0	0	0	0	3.22029	0	0	chr5	-	8072351	8116659	8072351	8072351
NM_001098225	Adam22	disintegrin and metalloproteinase domain-containing protein 22 isoform c precursor	0	0	0	3.18073	0	0	0	0	0	0	0	0	2.16234	0	chr5	-	8072351	8368081	8078685	8367954
NM_001098225	Adam22	disintegrin and metalloproteinase domain-containing protein 22 isoform c precursor	0	8.40336	9.48694	11.4822	12.5566	8.52545	11.2806	7.11576	10.1445	11.1295	10.8766	6.51953	12.487	6.46107	chr5	-	8072351	8116659	8072351	8072351
NM_011780	Adam23	disintegrin and metalloproteinase domain-containing protein 23 preproprotein	20.1621	22.3155	22.4426	20.6744	25.9061	28.0815	25.0333	24.1804	25.0869	26.4356	21.166	22.2312	19.4811	21.2924	chr1	+	63492477	63643089	63492784	63639230
NM_011780	Adam23	disintegrin and metalloproteinase domain-containing protein 23 preproprotein	0	0	0	0	0	0	0	0	0	0	0	0	4.67933	0	chr1	+	63614422	63643089	63617559	63639321
NM_011781	Adam25	disintegrin and metalloproteinase domain-containing protein 25 preproprotein	0.0187518	0	0.0065511	0	0.00625797	0.0105804	0.0288538	0	0.0270354	0.00691349	0.0786227	0	0.0267179	0	chr8	+	41837561	41841530	41839052	41841335
NM_010085	Adam26a	disintegrin and metalloproteinase domain-containing protein 26A preproprotein	0	0	0	0	0	0	0	0	0	0	0	0	0	0.0139438	chr8	-	44653629	44662061	44653711	44655805
NM_001009547	Adam26b	a disintegrin and metalloprotease domain 26b precursor	0.0205906	0	0	0	0	0	0	0	0	0	0	0	0	0.0144882	chr8	-	44605217	44613491	44605217	44607317
NM_001048175	Adam28	disintegrin and metalloproteinase domain-containing protein 28 isoform 4 precursor	0.0209583	0.016817	0.00542508	0.0115732	0.0147928	0.0212989	0	0.0122146	0	0.00139311	0.0277682	0.00458651	0	0.0231156	chr14	-	69224083	69273899	69224083	69224083
NM_001048175	Adam28	disintegrin and metalloproteinase domain-containing protein 28 isoform 4 precursor	0	0	0	0	0	0	0	0	0	0.000261502	0	0.000584437	0	0	chr14	-	69224083	69273899	69224631	69273747
NM_010082	Adam28	disintegrin and metalloproteinase domain-containing protein 28 isoform 1 preproprotein	0	0	0	0	0	0	0	0	0	0	0	0	0	0.0220894	chr14	-	69224935	69273899	69225511	69273747
NM_183366	Adam28	disintegrin and metalloproteinase domain-containing protein 28 isoform 2 precursor	0	0	0	0	0.0255122	0	0	0	0.0192285	0	0	0	0	0	chr14	-	69257033	69273899	69260045	69273747
NM_183366	Adam28	disintegrin and metalloproteinase domain-containing protein 28 isoform 2 precursor	0	0.0836085	0	0	0	0	0	0	0.114885	0	0	0	0	0	chr14	-	69271876	69273899	69271876	69271876
NM_183366	Adam28	disintegrin and metalloproteinase domain-containing protein 28 isoform 2 precursor	0	0	0	0	0	0.0163319	0.0558298	0	0	0	0	0	0	0	chr14	-	69225790	69252952	69225969	69252912
NM_009619	Adam3	a disintegrin and metalloprotease domain 3 (cyritestin) isoform 1 precursor	0	0	0	0	0	0.0172559	0.0237252	0.0143823	0	0	0	0	0	0	chr8	-	25787705	25836297	25791189	25836228
NM_009619	Adam3	a disintegrin and metalloprotease domain 3 (cyritestin) isoform 1 precursor	0	0	0	0	0	0.0178436	0.0252112	0.0151667	0	0	0	0	0	0	chr8	-	25787705	25836297	25791189	25824680
NM_009619	Adam3	a disintegrin and metalloprotease domain 3 (cyritestin) isoform 1 precursor	0	0	0	0	0.08786	0.113129	0.0166233	0.0125658	0	0	0.122649	0.110163	0.0625219	0	chr8	-	25817718	25836297	25817826	25836228
NM_027665	Adam30	disintegrin and metalloproteinase domain-containing protein 30 precursor	0	0	0	0.0294057	0	0	0	0	0	0	0	0	0	0	chr3	+	97964734	97967096	97964775	97966974
NM_153397	Adam32	disintegrin and metalloproteinase domain-containing protein 32 isoform 1 preproprotein	0.0443636	0.0590909	0.0697448	0	0.11104	0.150174	0.273054	0	0	0.196274	0	0	0.0632106	0.0312156	chr8	-	25946614	26059276	25948281	26059267
NM_153397	Adam32	disintegrin and metalloproteinase domain-containing protein 32 isoform 1 preproprotein	0	0	0	0.141461	0	0	0	0.135486	0.26218	0	0.254152	0.0507285	0	0	chr8	-	25946614	26059276	25946787	26059267
NM_153397	Adam32	disintegrin and metalloproteinase domain-containing protein 32 isoform 1 preproprotein	0	0	0	0	0	0.0943731	0	0.0800824	0	0	0	0	0	0	chr8	-	26031379	26059276	26031713	26059267
NM_001163529	Adam33	disintegrin and metalloproteinase domain-containing protein 33 isoform 2 precursor	0.117533	0.257918	0.308753	0.116596	0.564517	0.0997431	0.51291	0.321814	0.151177	0.263465	0.53774	0	0.549952	0.383348	chr2	-	130876552	130880097	130877060	130879485
NM_001163529	Adam33	disintegrin and metalloproteinase domain-containing protein 33 isoform 2 precursor	0.0571454	0.114248	0.075222	0.065526	0.218093	0.187837	0.131983	0.126225	0.226625	0.155633	0	0.117686	0.133255	0.0708033	chr2	-	130876552	130889550	130877023	130889250
NM_001163529	Adam33	disintegrin and metalloproteinase domain-containing protein 33 isoform 2 precursor	0	0	0	0.551038	0	0.103612	0	0	0	0.189126	0.296932	0.0604839	0	0	chr2	-	130876552	130882115	130877060	130882021
NM_001025380	Adam39	testase 9	0	0	0.00707785	0	0.00676115	0	0	0	0	0.00746938	0	0	0	0	chr8	+	41908362	41912215	41909927	41912198
NM_009620	Adam4	a disintegrin and metallopeptidase domain 4 precursor	0.330405	0.369107	0.156389	0.358176	0.138721	0.288659	0.164001	0.347136	0.414897	0.129674	0.536257	0.160554	0.0607446	0.0899936	chr12	-	82520535	82522865	82520540	82522832
NM_007401	Adam5	disintegrin and metalloproteinase domain-containing protein 5 isoform 3 preproprotein	0.0230148	0.0919648	0.120606	0.032226	0.0691259	0	0.177067	0	0	0.0254556	0.0964967	0.173346	0.0655844	0.0647756	chr8	-	25837564	25926001	25837840	25923862
NM_007401	Adam5	disintegrin and metalloproteinase domain-containing protein 5 isoform 3 preproprotein	0	0	0	0	0	0.0647402	0	0	0.0551423	0	0	0	0	0	chr8	-	25843456	25934841	25843555	25934466
NM_007402	Adam7	disintegrin and metalloproteinase domain-containing protein 7 preproprotein	0	0.0338309	0	0	0	0.0859865	0	0.121655	0.0732388	0.0280929	0.106494	0	0.0361898	0.0357433	chr14	-	69115393	69128028	69116477	69125964
NM_007403	Adam8	disintegrin and metalloproteinase domain-containing protein 8 isoform 1 precursor	0.150251	0.153557	0.418052	0.675309	0.111065	0.143887	0.193646	0	0.103044	0.0530648	0.211756	0.0762221	0.189332	0.224916	chr7	-	147164839	147178387	147165375	147178370
NM_007403	Adam8	disintegrin and metalloproteinase domain-containing protein 8 isoform 1 precursor	0.122226	0.13463	0.422772	0.656085	0.0975039	0.136417	0.176232	0.238804	0.0933591	0.0799247	0.169072	0	0.198851	0.226117	chr7	-	147164839	147178387	147165375	147178370
NM_007403	Adam8	disintegrin and metalloproteinase domain-containing protein 8 isoform 1 precursor	0	0	0	0	0	0	0	0	0	0.0605922	0	0	0	0	chr7	-	147169733	147178387	147169733	147178370
NM_007404	Adam9	disintegrin and metalloproteinase domain-containing protein 9 isoform 2 precursor	8.0384	10.4235	10.4444	10.7756	15.2673	13.5933	12.7691	14.1433	14.3333	14.147	11.8623	16.8576	13.6595	6.92442	chr8	-	26060082	26127394	26061388	26127253
NM_007404	Adam9	disintegrin and metalloproteinase domain-containing protein 9 isoform 2 precursor	0	0	0	0	0	0	0	0	0	0	0	0	0	1.57351	chr8	-	26060082	26127394	26061388	26127253
NM_021475	Adamdec1	ADAM DEC1 precursor	0	0	0	0	0	0	0	0	0	0.0227022	0	0	0	0	chr14	-	69181443	69200129	69182425	69200103
NM_009621	Adamts1	A disintegrin and metalloproteinase with thrombospondin motifs 1 preproprotein	1.55936	2.46404	3.76607	3.74308	3.39392	3.5303	3.1744	2.672	2.35992	2.7103	2.97802	3.72047	2.52536	2.22169	chr16	-	85794072	85803360	85795645	85802955
NM_172619	Adamts10	A disintegrin and metalloproteinase with thrombospondin motifs 10 isoform 1 preproprotein	0.995215	0.824181	3.1094	3.17799	2.17944	1.59637	3.04956	1.12899	1.60839	1.90646	1.10374	1.52984	2.78617	1.5554	chr17	+	33674223	33690727	33680878	33690139
NM_172619	Adamts10	A disintegrin and metalloproteinase with thrombospondin motifs 10 isoform 1 preproprotein	0	0	0	0	0.903306	0	0	0	0	0	0	0	0	0	chr17	+	33661140	33690727	33665327	33690139
NM_172619	Adamts10	A disintegrin and metalloproteinase with thrombospondin motifs 10 isoform 1 preproprotein	0	0	0	0	0	0	0	0	0	0	0.611348	1.19342	0	0	chr17	+	33668524	33690727	33668524	33668524
NM_175501	Adamts12	A disintegrin and metalloproteinase with thrombospondin motifs 12 preproprotein	0.0676734	0.0801234	0.0394039	0.0315861	0.0225845	0.0509114	0.0115701	0.0110992	0.0325228	0.0113871	0.0428202	0.113269	0.0214267	0.0267537	chr15	+	10994544	11276622	10994785	11275432
NM_175501	Adamts12	A disintegrin and metalloproteinase with thrombospondin motifs 12 preproprotein	0	0	0	0	0	0	0.042982	0	0	0.0503858	0	0	0	0	chr15	+	10994544	11082765	10994785	11081855
NM_175501	Adamts12	A disintegrin and metalloproteinase with thrombospondin motifs 12 preproprotein	0	0	0	0	0	0	0	0.0505216	0	0	0.117664	0	0.030559	0.0746006	chr15	+	10994544	11146876	10994785	11145316
NM_001001322	Adamts13	A disintegrin and metalloproteinase with thrombospondin motifs 13 isoform 1 preproprotein	0.0389579	0.082217	0.0521899	0.0303938	0.0949979	0.0750528	0.0458206	0.0357636	0.0726522	0.0782498	0.0422658	0.102744	0.0616827	0.0603716	chr2	+	26828935	26854100	26829056	26853861
NM_001001322	Adamts13	A disintegrin and metalloproteinase with thrombospondin motifs 13 isoform 1 preproprotein	0	0	0.0229392	0.0157636	0.0324116	0	0	0	0	0	0.0452074	0	0	0	chr2	+	26828935	26865145	26829056	26864967
NM_001081127	Adamts14	A disintegrin and metalloproteinase with thrombospondin motifs 14 precursor	0.00459195	0.145957	0.086136	0.242942	0.0914242	0.0430775	0.238869	0.0962199	0.0819506	0.111101	0.0664802	0.142835	0.130107	0.0401038	chr10	-	60659859	60736186	60659859	60659859
NM_001081127	Adamts14	A disintegrin and metalloproteinase with thrombospondin motifs 14 precursor	0.00452239	0	0	0	0	0.00841403	0	0	0.0101694	0	0.0100559	0.0175823	0	0.0112555	chr10	-	60659859	60736186	60661225	60735985
NM_001024139	Adamts15	A disintegrin and metalloproteinase with thrombospondin motifs 15 isoform 1 preproprotein	0.800034	1.5404	1.6853	2.7174	1.43542	0.965382	1.85265	1.95004	1.38186	1.19152	1.57203	0.894922	1.23016	2.17368	chr9	-	30706739	30730037	30709599	30729822
NM_172053	Adamts16	A disintegrin and metalloproteinase with thrombospondin motifs 16 preproprotein	1.01977	0.717751	0.639202	0.753142	0.978755	0.908819	0.608728	0.449644	1.36429	0.556368	0.227071	1.15328	0.758498	1.13469	chr13	-	70866685	70980688	70866685	70866685
NM_172053	Adamts16	A disintegrin and metalloproteinase with thrombospondin motifs 16 preproprotein	0	0.358859	0.783154	0.28553	0.57658	0.175244	1.03751	0.955147	0	0.92773	1.00049	0	1.44976	0.243901	chr13	-	70866685	70980688	70867729	70980427
NM_001033877	Adamts17	A disintegrin and metalloproteinase with thrombospondin motifs 17 precursor	0.438184	0.318679	0.489483	0.76294	0.631234	0.518243	0.624299	0.557015	0.617229	0.568216	0.598329	0.332221	0.654326	0.552065	chr7	+	73984620	74297511	73984721	74294952
NM_001033877	Adamts17	A disintegrin and metalloproteinase with thrombospondin motifs 17 precursor	0.260525	0.152401	0	0	0	0	0.242693	0.316139	0	0	0	0	0	0.211571	chr7	+	73984620	74173016	73984721	74172905
NM_172466	Adamts18	A disintegrin and metalloproteinase with thrombospondin motifs 18 precursor	0.0678016	0.0908102	0.0707501	0	0	0	0	0	0	0	0	0.0997935	0	0.0948547	chr8	-	116222036	116372739	116222868	116372376
NM_172466	Adamts18	A disintegrin and metalloproteinase with thrombospondin motifs 18 precursor	0.0624336	0.121466	0.0367101	0.149718	0.13685	0.141394	0.126382	0.099338	0.197071	0.0755923	0.286554	0	0.129835	0.0173974	chr8	-	116222036	116369068	116222036	116222036
NM_172466	Adamts18	A disintegrin and metalloproteinase with thrombospondin motifs 18 precursor	0.0213465	0	0	0	0	0	0	0	0	0	0	0.0659005	0	0	chr8	-	116292405	116369204	116294931	116299215
NM_172466	Adamts18	A disintegrin and metalloproteinase with thrombospondin motifs 18 precursor	0	0	0	0	0	0	0	0.126757	0	0	0	0	0	0	chr8	-	116222036	116372743	116222868	116301837
NM_172466	Adamts18	A disintegrin and metalloproteinase with thrombospondin motifs 18 precursor	0	0	0	0.121425	0	0	0	0	0	0	0	0	0	0	chr8	-	116368566	116372739	116368700	116372376
NM_172466	Adamts18	A disintegrin and metalloproteinase with thrombospondin motifs 18 precursor	0	0	0	0	0	0	0.117815	0	0	0	0	0	0	0	chr8	-	116222036	116369068	116222868	116262770
NM_175506	Adamts19	A disintegrin and metalloproteinase with thrombospondin motifs 19 preproprotein	0.396266	0.554881	0.457915	0.554864	0.661224	0.355445	0.859897	1.35289	1.27448	0.618104	0.951441	0.127549	0.55012	0.850774	chr18	+	58996417	59213332	58996460	59212342
NM_175643	Adamts2	A disintegrin and metalloproteinase with thrombospondin motifs 2 preproprotein	3.20225	6.08031	4.50904	3.62272	3.98561	7.0347	4.92739	5.71536	5.03784	4.29545	7.4682	7.67316	7.14196	3.80784	chr11	+	50416738	50611847	50481507	50610137
NM_175643	Adamts2	A disintegrin and metalloproteinase with thrombospondin motifs 2 preproprotein	0	0	0.886453	0.918615	0	1.49738	0	0	0	0	0	0	0	0	chr11	+	50415586	50617551	50415665	50617531
NM_001164786	Adamts20	A disintegrin and metalloproteinase with thrombospondin motifs 20 isoform 3 precursor	1.09701	0	0	0	0	0	0	0	0	0	0.715451	0	0	0	chr15	-	94181862	94234781	94182011	94234520
NM_001164785	Adamts20	A disintegrin and metalloproteinase with thrombospondin motifs 20 isoform 2 precursor	0.624931	1.41717	1.66918	1.92082	1.73518	1.78965	1.44152	1.42301	1.48574	1.49507	1.03919	1.6253	1.55406	1.08537	chr15	-	94150762	94234781	94153203	94234520
NM_177431	Adamts20	A disintegrin and metalloproteinase with thrombospondin motifs 20 isoform 1 preproprotein	0	0	0	0	0	0	0	0	0	0	0	0.274398	0	0.159025	chr15	-	94100593	94234781	94100730	94234520
NM_001081401	Adamts3	A disintegrin and metalloproteinase with thrombospondin motifs 3 isoform 2 precursor	0.805422	0.606376	1.12123	0.598689	1.6743	1.36681	0.984491	1.46932	1.70194	0.909094	0.928593	0.880394	1.48043	1.13344	chr5	-	90102865	90312359	90106388	90311915
NM_177872	Adamts3	A disintegrin and metalloproteinase with thrombospondin motifs 3 isoform 1 precursor	0	0.605391	0	0.597717	0	0	0.982892	0.368034	0	0.906219	0.927084	0.878964	0	0	chr5	-	90102865	90312359	90106388	90311915
NM_172845	Adamts4	A disintegrin and metalloproteinase with thrombospondin motifs 4 preproprotein	15.4853	16.2049	19.4895	13.3575	14.4831	13.7438	12.9092	13.4191	11.7753	12.8493	11.0678	13.0578	13.8153	17.2496	chr1	+	173180552	173190053	173180943	173189309
NM_011782	Adamts5	A disintegrin and metalloproteinase with thrombospondin motifs 5 preproprotein	0.252549	0.336388	0.433131	0.417923	0.310313	0.582941	0.238462	0.263909	0.372389	0.342818	0.37703	0.403494	0.343471	0.24232	chr16	-	85858401	85901370	85862854	85900512
NM_001081020	Adamts6	A disintegrin and metalloproteinase with thrombospondin motifs 6 precursor	0.355716	0.11683	0.489485	0.164025	0.486091	0.511079	0.343036	0.63353	0.772774	0.201844	0.315368	0.448436	0.614731	0	chr13	+	105077952	105284843	105077952	105077952
NM_001081020	Adamts6	A disintegrin and metalloproteinase with thrombospondin motifs 6 precursor	0.247697	0.741273	0.251175	0.323903	0.338593	0.154121	0.337311	0.204788	0.468343	0.658292	0.618006	0.370583	0.198465	0.538819	chr13	+	105077952	105284843	105084807	105283784
NM_001003911	Adamts7	A disintegrin and metalloproteinase with thrombospondin motifs 7 isoform 1 precursor	0.0182633	0	0	0.14065	0	0.0309142	0	0.0262418	0	0	0	0	0.039032	0	chr9	+	90057815	90094940	90058082	90094709
NM_001003911	Adamts7	A disintegrin and metalloproteinase with thrombospondin motifs 7 isoform 1 precursor	0	0.0151075	0	0	0.0454226	0	0.0175218	0	0	0.0501806	0	0.113906	0	0.031923	chr9	+	90057815	90088862	90058082	90088861
NM_001003911	Adamts7	A disintegrin and metalloproteinase with thrombospondin motifs 7 isoform 1 precursor	0	0	0.0475565	0	0	0	0.0697644	0	0	0	0	0	0	0	chr9	+	90057815	90094940	90080683	90094709
NM_001003911	Adamts7	A disintegrin and metalloproteinase with thrombospondin motifs 7 isoform 1 precursor	0	0	0	0	0	0	0	0	0.0305651	0	0.103702	0	0	0	chr9	+	90069309	90094940	90069428	90094709
NM_013906	Adamts8	A disintegrin and metalloproteinase with thrombospondin motifs 8 isoform 1 preproprotein	0.116699	0.513556	0.336887	0	0.315164	0.302037	0	0	0	0.246043	0	0.196265	0.647448	0	chr9	+	30750147	30770443	30760954	30769803
NM_013906	Adamts8	A disintegrin and metalloproteinase with thrombospondin motifs 8 isoform 1 preproprotein	0	0	0.342365	0.814734	0	0	0.455958	0.367358	0.514776	0	0.60212	0	0	0.33055	chr9	+	30750147	30770443	30750421	30769803
NM_175314	Adamts9	A disintegrin and metalloproteinase with thrombospondin motifs 9	0.417631	0.797363	0.896309	1.16481	0.583775	0.815911	0.705806	0.484069	0.739786	0.739514	0.749731	1.07354	0.465233	0.514214	chr6	-	92722692	92851435	92727391	92844347
NM_175314	Adamts9	A disintegrin and metalloproteinase with thrombospondin motifs 9	0.15666	0	0	0	0	0	0	0	0	0	0	0	0	0	chr6	-	92743003	92810198	92743362	92809897
NM_029967	Adamtsl1	ADAMTS-like protein 1 precursor	0.728772	0.949064	0.706713	0.9093	0.409708	0.273153	0.688426	0.27794	0.923253	0.482522	0.862045	0.986407	0.919799	0.695563	chr4	+	85922669	86074286	85922697	86071852
NM_029967	Adamtsl1	ADAMTS-like protein 1 precursor	0.483265	0.985237	1.24284	0.973009	1.01188	1.2705	0.640287	0.7915	0.421403	0.870748	0.650512	1.04922	0.79132	1.23515	chr4	+	85699818	86074286	85699961	86071852
NM_029981	Adamtsl2	ADAMTS-like protein 2 precursor	0.165411	0.239481	0	1.35027	0.239946	0.722519	0.114638	0.403618	0.292088	0.54678	1.19658	1.65301	0.341531	0.438257	chr2	+	26960182	26964133	26960316	26963959
NM_029981	Adamtsl2	ADAMTS-like protein 2 precursor	0.107153	0.119707	0.265848	0.551523	0.214591	0.302416	0.164866	0.291123	0.231742	0.256872	0.450164	0.627896	0.30539	0.201074	chr2	+	26934900	26964133	26937224	26963959
NM_001190374	Adamtsl3	ADAMTS-like protein 3	0.140876	0.307052	0.214763	0.708341	0.12181	0.621445	0.177358	0.11041	0.212341	0.127487	0.116344	0.321537	0.118606	0.0901136	chr7	+	89484203	89762958	89484417	89761008
NM_144899	Adamtsl4	ADAMTS-like protein 4 precursor	3.1144	5.51301	4.29539	4.81578	5.57171	3.84377	5.03557	3.50445	4.12944	3.81877	4.63215	5.26694	5.89834	3.60438	chr3	-	95480126	95491781	95480755	95489398
NM_144899	Adamtsl4	ADAMTS-like protein 4 precursor	1.33605	1.80296	5.06442	2.86132	1.27227	2.42356	2.19014	2.04208	1.14882	3.64242	0	0	0.642574	4.00491	chr3	-	95480126	95491781	95480755	95489398
NM_172723	Adap1	arf-GAP with dual PH domain-containing protein 1	31.1746	43.6556	41.888	44.0713	37.5137	41.0734	45.2972	43.8426	45.5743	30.5688	38.3171	34.3785	35.9807	39.8438	chr5	-	139747829	139801418	139749001	139801316
NM_172723	Adap1	arf-GAP with dual PH domain-containing protein 1	7.86309	9.08588	13.5907	6.99674	11.5252	8.55735	6.64918	5.62056	0	11.5124	16.6797	7.9761	8.73091	10.723	chr5	-	139747829	139779104	139749001	139778346
NM_172133	Adap2	arf-GAP with dual PH domain-containing protein 2	1.51201	1.63892	2.78367	2.7467	2.57241	2.01191	2.48415	1.68608	1.32219	3.11046	1.24942	2.70216	2.34155	2.32077	chr11	+	79967663	79992426	79967717	79990814
NM_172133	Adap2	arf-GAP with dual PH domain-containing protein 2	0.517048	0.351681	0	0	1.23687	0.708132	0	0.517311	0.851984	0	0.977281	0	0.803019	0	chr11	+	79967663	79992329	79967717	79991932
NM_001038587	Adar	double-stranded RNA-specific adenosine deaminase isoform 2	23.7193	23.7323	29.7567	23.5267	23.2002	24.2014	31.5065	28.1695	28.5733	23.0501	22.1046	32.1051	25.6463	26.7881	chr3	+	89518943	89557377	89539479	89555097
NM_019655	Adar	double-stranded RNA-specific adenosine deaminase isoform 1	6.67726	0	10.2203	0	0	0	0	0	0	0	0	0	0	0	chr3	+	89534639	89557377	89542005	89555097
NM_001146296	Adar	double-stranded RNA-specific adenosine deaminase isoform 3	0	12.8028	0	13.4614	12.3573	8.84816	0	8.0521	0	11.2043	18.0934	0	14.3408	10.8521	chr3	+	89534639	89557377	89542005	89555097
NM_001024837	Adarb1	double-stranded RNA-specific editase 1 isoform 2	14.869	17.8652	26.9926	18.5394	28.2538	17.3516	27.4067	37.4244	30.6364	20.8489	20.7674	13.3703	27.4215	27.6764	chr10	-	76753471	76881018	76757526	76788638
NM_130895	Adarb1	double-stranded RNA-specific editase 1 isoform 1	14.7539	15.4301	21.8657	18.9487	12.7841	9.07123	19.6432	14.7659	13.8001	9.7869	12.2145	9.68842	13.4264	24.2844	chr10	-	76753471	76881018	76757526	76788638
NR_004429	Adarb1		5.79974	9.54589	0	7.91932	9.09516	10.1027	9.67022	21.329	12.7874	12.0283	9.61979	4.93829	0	8.62809	chr10	-	76753471	76881018	76757526	76785284
NR_021486	Adarb1		5.73271	8.24401	0	8.05463	0	5.38323	6.92477	0	0	5.84336	5.72341	3.57183	0	7.57997	chr10	-	76753471	76881018	76757526	76785284
NM_052977	Adarb2	double-stranded RNA-specific editase B2 isoform 1	2.8328	4.44124	4.03159	5.26482	5.12675	3.76361	5.33448	5.27599	5.83346	4.55956	4.83309	4.0378	3.87564	4.41373	chr13	+	8202154	8767993	8202154	8202154
NM_052977	Adarb2	double-stranded RNA-specific editase B2 isoform 1	1.92072	2.01939	0	0	0	0	0	0	0	0	0	0	0	0	chr13	+	8202154	8759554	8202466	8756521
NM_052977	Adarb2	double-stranded RNA-specific editase B2 isoform 1	0	0	1.71599	2.38258	1.25447	2.08586	1.96069	3.00648	3.08821	1.32745	2.36058	2.13617	1.17103	2.58789	chr13	+	8202154	8759554	8202466	8756648
NM_013925	Adat1	tRNA-specific adenosine deaminase 1	1.39049	1.26524	1.64591	1.41833	1.50238	1.84402	1.36165	1.17324	1.30772	1.31916	1.80057	1.30083	1.72056	1.27616	chr8	-	114490807	114516202	114492305	114514273
NM_013925	Adat1	tRNA-specific adenosine deaminase 1	0.807899	1.11316	1.71062	1.01916	0	0	0	1.22695	0	0	0.543484	0	1.39806	0	chr8	-	114494764	114516202	114496000	114514273
NM_013925	Adat1	tRNA-specific adenosine deaminase 1	0	0	0	0	1.23147	0.675925	1.30642	0	1.09855	1.53004	0.556566	1.00144	0	1.16162	chr8	-	114494764	114516202	114496000	114514273
NM_025748	Adat2	tRNA-specific adenosine deaminase 2	1.10862	0	1.88966	1.70841	0	1.65647	0	2.38202	1.94047	1.42323	0	0	0	1.44875	chr10	+	13272712	13283182	13273071	13282664
NM_028105	Adck1	uncharacterized aarF domain-containing protein kinase 1 precursor	5.51418	5.32669	3.96223	6.97622	9.94268	9.26913	1.74487	5.53348	3.83323	6.969	7.7165	2.38205	7.28258	6.85764	chr12	+	89598997	89700162	89606789	89699636
NM_028105	Adck1	uncharacterized aarF domain-containing protein kinase 1 precursor	1.45384	2.10466	4.2047	0	0	0	5.63469	0	1.86045	0	2.94088	0	0	1.80647	chr12	+	89599091	89700162	89606789	89699636
NM_028105	Adck1	uncharacterized aarF domain-containing protein kinase 1 precursor	0.928601	3.22455	2.29974	3.11581	0	0	3.80695	3.58567	4.2699	2.08033	0	6.61527	2.13026	0	chr12	+	89599244	89700162	89606789	89699636
NM_178873	Adck2	uncharacterized aarF domain-containing protein kinase 2	4.29526	5.55821	5.39928	5.02466	5.55233	4.87774	6.04453	5.35146	5.33043	5.17175	5.83211	6.41573	5.96497	5.14553	chr6	+	39523874	39538768	39524299	39537508
NM_172960	Adck5	uncharacterized aarF domain-containing protein kinase 5	0	0	0	0	5.01251	0	0	0	0	0	3.70423	0	0	3.62514	chr15	+	76406788	76426241	76423884	76426080
NM_172960	Adck5	uncharacterized aarF domain-containing protein kinase 5	0	0	0	0	0	0	0	0	0	0	0	0	4.02745	0	chr15	+	76406788	76426241	76406912	76426080
NM_009622	Adcy1	adenylate cyclase type 1	15.7703	9.37887	8.49887	7.35322	9.5187	7.18934	12.5348	23.0432	11.8015	11.1263	8.39353	5.34564	7.25014	19.2077	chr11	+	6963491	7078508	6963602	7069718
NM_009622	Adcy1	adenylate cyclase type 1	0	7.69802	9.5174	12.4782	8.84146	7.19974	11.0911	8.79213	9.41732	7.67638	10.5416	3.73496	8.63885	7.62026	chr11	+	7059884	7078508	7059884	7059884
NM_173029	Adcy10	adenylate cyclase type 10	0.0447041	0	0	0	0	0	0	0	0	0	0.0395872	0.134683	0	0	chr1	+	167415313	167506904	167468543	167506753
NM_173029	Adcy10	adenylate cyclase type 10	0	0	0.026572	0	0	0	0	0	0.048736	0	0.0334486	0	0.108368	0	chr1	+	167415313	167506535	167469976	167505895
NM_173029	Adcy10	adenylate cyclase type 10	0	0.0189635	0	0.0634212	0.014254	0.0204448	0.0219072	0.0433869	0	0.0767318	0	0	0	0.0254959	chr1	+	167415313	167506904	167433300	167506753
NM_173029	Adcy10	adenylate cyclase type 10	0	0.0137663	0	0	0.0103475	0	0.0159032	0	0.0347912	0.0358065	0	0	0	0	chr1	+	167440041	167473458	167440408	167473456
NM_153534	Adcy2	adenylate cyclase type 2	13.4127	17.1419	18.6347	17.7907	15.2013	16.9487	16.234	14.8694	15.1701	14.1156	17.6783	18.0942	16.91	12.3075	chr13	-	68758919	69138419	68759596	69138173
NM_138305	Adcy3	adenylate cyclase type 3 isoform 1	6.29178	7.19161	7.30071	8.03596	7.12745	5.97708	8.26554	7.95781	6.01091	7.6751	6.82038	5.22719	5.94019	6.91084	chr12	+	4134152	4213524	4134325	4212787
NM_001159537	Adcy3	adenylate cyclase type 3 isoform 2	2.4534	0	4.25808	2.74353	1.78327	1.72429	3.81479	3.16367	3.50105	0	0	4.63297	0	1.97613	chr12	+	4133396	4213524	4134325	4212787
NM_001159536	Adcy3	adenylate cyclase type 3 isoform 2	0	3.57905	0	0	1.74151	2.4936	0	0	0	0	3.97655	0	4.91435	1.70558	chr12	+	4133396	4213524	4134325	4212787
NM_080435	Adcy4	adenylate cyclase type 4	0.298319	0.454117	1.14643	0.116757	1.42225	0.721379	1.20223	0	0.552989	0.526485	0.615473	1.0343	0.870335	0.839627	chr14	-	56387928	56402856	56387977	56402515
NM_080435	Adcy4	adenylate cyclase type 4	0	0	0	0.878167	0	0	0	0.718839	0	0.806827	0	0	0	0	chr14	-	56387928	56402879	56387977	56402515
NM_001012765	Adcy5	adenylate cyclase type 5	20.475	23.1123	26.1564	23.5843	23.3643	23.8534	26.5635	26.6786	23.1596	21.8772	24.4665	23.5111	25.1153	23.8472	chr16	+	35155721	35304635	35156184	35303827
NM_007405	Adcy6	adenylate cyclase type 6	3.19413	5.01006	6.8039	6.20432	5.49034	5.96869	4.45254	5.90114	4.28684	5.42468	4.00862	6.60036	5.90437	4.10215	chr15	-	98420420	98435257	98422780	98435162
NM_007405	Adcy6	adenylate cyclase type 6	1.11251	1.20643	2.17146	3.41032	1.96507	0	3.69482	1.69895	1.50343	1.38469	3.15713	1.15426	2.37056	2.80358	chr15	-	98420420	98427441	98422780	98426571
NM_007405	Adcy6	adenylate cyclase type 6	0.581909	0	0	0	0	0	0	0	0.601241	0	1.01346	0	0	1.49645	chr15	-	98420420	98438064	98422780	98435162
NM_007405	Adcy6	adenylate cyclase type 6	0	0	0	0	0	0	1.36043	0	0	0	0	0	0	0	chr15	-	98420420	98435257	98420420	98420420
NM_001109756	Adcy7	adenylate cyclase type 7	1.28766	3.29718	3.50408	2.83306	3.31725	2.18075	3.89418	3.65153	3.18301	3.40276	2.98438	3.23257	3.02123	3.56147	chr8	+	90806890	90853861	90830498	90851717
NM_007406	Adcy7	adenylate cyclase type 7	1.23513	0	0.829295	0.366641	0.575786	0.308273	0	0	0.373939	0	0	0.638701	0.741104	0	chr8	+	90796301	90853861	90830498	90851717
NM_009623	Adcy8	adenylate cyclase type 8 isoform 1	5.50435	6.97133	5.69058	7.26093	5.99903	6.79346	6.65166	4.92865	6.24598	5.49693	5.04145	4.53706	5.46439	4.39767	chr15	-	64530596	64753858	64530694	64752667
NM_009623	Adcy8	adenylate cyclase type 8 isoform 1	0	1.3598	1.52194	0	0	0	0	1.81497	0	0	1.84708	1.70999	0	2.52443	chr15	-	64530596	64753858	64530694	64752667
NM_009624	Adcy9	adenylate cyclase type 9 isoform 1	2.9058	3.40481	3.79234	3.81202	3.56847	4.16877	4.54517	4.53512	4.42285	3.81391	3.97166	3.73506	2.95132	3.80988	chr16	-	4287544	4419588	4287897	4419545
NM_009624	Adcy9	adenylate cyclase type 9 isoform 1	2.19853	0	0.730398	2.29025	0	1.16219	1.33554	0	1.17089	1.536	0	0	2.72092	1.58921	chr16	-	4287544	4420498	4287897	4419545
NM_009624	Adcy9	adenylate cyclase type 9 isoform 1	0	2.14858	1.75896	0	2.29685	1.26248	0.741869	2.11722	0	0	1.63077	1.70973	0	0	chr16	-	4287544	4420498	4287897	4418834
NM_009625	Adcyap1	pituitary adenylate cyclase-activating polypeptide isoform 1 preproprotein	8.52047	16.2083	14.4391	11.8634	11.8629	9.72227	14.5879	13.2663	11.9728	8.56778	21.6361	17.8679	16.1302	9.0188	chr17	+	93598761	93604829	93599353	93603467
NM_009625	Adcyap1	pituitary adenylate cyclase-activating polypeptide isoform 1 preproprotein	0	0	0	0	1.54032	2.3317	0	0	1.40143	2.34493	0	2.04241	2.3655	1.19615	chr17	+	93598360	93604829	93599353	93603467
NM_001025372	Adcyap1r1	pituitary adenylate cyclase-activating polypeptide type I receptor isoform 2 precursor	20.1308	25.3929	25.8168	22.803	23.9914	21.9735	26.3453	26.1317	25.3266	22.5927	23.1594	24.6506	21.9596	21.1845	chr6	+	55401973	55451449	55410229	55447165
NM_007407	Adcyap1r1	pituitary adenylate cyclase-activating polypeptide type I receptor isoform 1 precursor	14.8514	14.8522	16.1537	12.4594	14.9793	16.6536	11.3946	14.7514	13.4752	15.1906	16.3237	18.1237	20.1083	12.3079	chr6	+	55401973	55451449	55410229	55447165
NM_013457	Add1	alpha-adducin isoform 2	23.6639	10.1229	13.3894	24.913	15.5611	18.5648	0	0	15.4694	18.819	18.5666	35.2911	16.2728	12.7443	chr5	+	34916362	34974954	34943992	34973119
NM_001102444	Add1	alpha-adducin isoform 3	17.2155	27.1684	30.0813	13.4945	20.5531	17.8155	33.8951	31.6907	23.7005	19.5852	14.057	9.18886	20.5801	24.5363	chr5	+	34916362	34974954	34943992	34973119
NM_001024458	Add1	alpha-adducin isoform 1	12.4597	27.2439	25.2693	30.4444	21.3559	24.6925	26.2957	27.91	13.5356	17.1754	25.5019	13.1346	23.9508	22.7293	chr5	+	34916362	34974954	34943992	34973465
NM_013458	Add2	beta-adducin isoform 1	11.6764	8.77749	12.835	16.075	11.3666	14.7836	14.2092	13.1709	6.23242	11.3719	10.8544	7.43102	15.3097	12.5572	chr6	+	86028077	86069549	86035855	86068775
NM_013458	Add2	beta-adducin isoform 1	8.67553	11.1036	9.81834	7.80319	8.66776	12.4855	9.18823	7.51586	8.16906	8.36327	10.7813	16.6824	8.42358	7.05501	chr6	+	85978721	86069549	86035855	86068775
NM_013458	Add2	beta-adducin isoform 1	0	0	0	0	0	0	0	3.02	2.68913	2.6344	0	0	0	4.37426	chr6	+	85978721	86069549	86035855	86068775
NM_013458	Add2	beta-adducin isoform 1	0	0	0	0	0	0	0	0	4.48414	0	0	0	0	0	chr6	+	86035821	86069549	86035855	86068775
NM_001164100	Add3	gamma-adducin isoform b	10.2349	8.11218	6.98856	9.22071	9.85221	9.27362	6.52952	9.59714	11.9394	7.23296	3.91419	8.97146	5.38705	5.99619	chr19	+	53217245	53321889	53291310	53319780
NM_001164101	Add3	gamma-adducin isoform b	5.26283	7.03764	7.35327	9.80458	5.07883	5.53704	4.90253	6.1072	2.80473	6.41359	5.52264	7.36601	10.6038	6.06732	chr19	+	53214934	53321889	53291310	53319780
NM_013758	Add3	gamma-adducin isoform a	3.98451	9.07509	10.0651	7.70014	9.21993	9.94366	3.58587	7.31672	7.53963	8.42986	3.10758	8.38482	6.74046	0	chr19	+	53218486	53321889	53291310	53319780
NM_001164099	Add3	gamma-adducin isoform a	0	0	0	0	0	0	2.69965	0	0	0	3.64552	0	0	2.88592	chr19	+	53214934	53321889	53291310	53319780
NM_001164100	Add3	gamma-adducin isoform b	0	0	0	0	0	0	3.61747	0	0	0	2.61355	0	0	2.88154	chr19	+	53217245	53321889	53291310	53319780
NM_177469	Adgra1	adhesion G protein-coupled receptor A1	10.7818	15.1699	15.4216	17.4947	14.5621	12.2118	17.0498	18.1383	15.559	14.5349	16.5296	12.1974	12.9788	17.0081	chr7	+	147020072	147063987	147026704	147062093
NM_054044	Adgra2	adhesion G protein-coupled receptor A2 precursor	1.16058	2.13692	2.98729	3.83568	2.22138	2.18601	2.6656	1.70029	1.93165	2.59565	1.89635	2.61386	1.95755	2.50991	chr8	+	28196312	28233908	28196417	28232507
NM_133911	Adgra3	adhesion G protein-coupled receptor A3 precursor	3.41799	4.65163	4.55022	4.5333	4.69732	5.05494	4.62236	3.63002	3.71888	4.62581	4.28744	5.35669	4.52208	3.39091	chr5	-	50351189	50450235	50351510	50450014
NM_174991	Adgrb1	brain-specific angiogenesis inhibitor 1 precursor	23.8125	38.5073	40.9574	42.5581	29.8802	32.7078	44.7751	39.5087	34.8541	36.7343	40.689	20.9726	28.9745	49.2588	chr15	+	74394221	74419894	74400301	74419314
NM_174991	Adgrb1	brain-specific angiogenesis inhibitor 1 precursor	15.4167	23.0564	27.2329	35.1579	31.99	26.8817	29.4072	19.8516	22.5535	25.6232	25.1662	17.3226	27.5802	0	chr15	+	74404531	74419894	74406274	74419314
NM_174991	Adgrb1	brain-specific angiogenesis inhibitor 1 precursor	14.1531	19.1072	16.1169	0	8.39927	9.92423	18.2272	19.9669	16.0548	9.38777	15.2876	17.9947	20.1023	29.0954	chr15	+	74371247	74419894	74373789	74419314
NM_174991	Adgrb1	brain-specific angiogenesis inhibitor 1 precursor	6.04876	0	10.6487	10.5883	6.49477	0	9.56463	10.4179	10.2136	6.26579	11.5587	0	9.23105	14.3313	chr15	+	74346625	74419894	74359586	74419314
NM_174991	Adgrb1	brain-specific angiogenesis inhibitor 1 precursor	0	0	0	18.3557	0	0	0	0	0	0	0	0	0	0	chr15	+	74401384	74419894	74411139	74419314
NM_174991	Adgrb1	brain-specific angiogenesis inhibitor 1 precursor	0	0	0	0	0	0	0	0	0	0	0	13.8938	0	0	chr15	+	74346625	74370990	74359586	74370262
NM_174991	Adgrb1	brain-specific angiogenesis inhibitor 1 precursor	0	11.6504	0	15.5812	10.9918	13.8745	0	0	0	8.33739	0	11.7521	0	0	chr15	+	74371247	74419894	74371247	74371247
NM_001199696	Adgrb2	adhesion G protein-coupled receptor B2 isoform 2 precursor	11.5349	17.0209	15.2788	21.3791	18.2932	16.2052	15.847	13.0854	14.3262	15.4248	19.3814	12.3076	18.5331	9.48442	chr4	+	129686454	129699877	129686502	129699582
NM_173071	Adgrb2	adhesion G protein-coupled receptor B2 isoform 1 precursor	9.83625	13.7221	14.977	9.12088	10.0249	15.0599	11.7575	12.0299	8.70313	10.4573	12.6653	16.2415	9.83008	10.4563	chr4	+	129662321	129699877	129669312	129699582
NM_173071	Adgrb2	adhesion G protein-coupled receptor B2 isoform 1 precursor	5.60667	0	0	5.08231	0	0	5.44627	0	0	0	0	0	0	0	chr4	+	129662321	129699877	129669312	129699582
NM_001199696	Adgrb2	adhesion G protein-coupled receptor B2 isoform 2 precursor	4.62957	5.68555	5.54776	12.9807	5.87903	0	10.1071	7.26452	6.67389	6.40186	8.78701	6.99324	8.64877	7.51701	chr4	+	129662321	129699877	129669312	129699582
NM_173071	Adgrb2	adhesion G protein-coupled receptor B2 isoform 1 precursor	0	9.00231	7.88546	5.70021	5.86354	7.92025	0	6.57455	7.62417	7.20595	7.78173	4.9528	6.84504	7.74777	chr4	+	129669297	129699877	129669312	129699582
NM_175642	Adgrb3	adhesion G protein-coupled receptor B3 precursor	5.33447	7.77539	6.45353	5.55227	5.05062	6.97869	7.08597	6.96175	7.01505	6.7645	7.52787	6.87384	6.80866	4.43179	chr1	-	25124320	25886552	25125012	25883605
NM_175642	Adgrb3	adhesion G protein-coupled receptor B3 precursor	2.75172	3.68781	4.68026	5.29274	4.16934	3.76608	4.13923	3.31414	6.20517	3.97461	5.38181	3.01619	5.67522	2.80025	chr1	-	25124320	25285945	25125012	25168638
NM_175642	Adgrb3	adhesion G protein-coupled receptor B3 precursor	0	0	0	2.0084	2.36115	0	0	1.49552	0	0	0	1.72685	0	1.93697	chr1	-	25124320	25883620	25125012	25883605
NM_001081342	Adgrd1	adhesion G-protein coupled receptor D1 isoform 3 precursor	0.0559386	0.149017	0.0683994	0.182763	0.130678	0.26302	0.20084	0.13396	0.134416	0.185614	0.234541	0.117035	0.119551	0.0131201	chr5	+	129602624	129710474	129603035	129708434
NM_010130	Adgre1	adhesion G protein-coupled receptor E1 precursor	0.998704	0	0.859247	0	0.686487	0	0	0	0	0.533931	0	0	0	0	chr17	+	57498108	57622952	57498148	57622543
NM_010130	Adgre1	adhesion G protein-coupled receptor E1 precursor	0	0	0	0	0	0	0	0	0	0	0	0	0	0.665096	chr17	+	57498108	57553184	57498148	57553184
NM_010130	Adgre1	adhesion G protein-coupled receptor E1 precursor	0	0	0	0	0	0	0	0.574431	0	0.163515	0	0.579056	0	0	chr17	+	57498108	57622946	57498148	57622543
NM_010130	Adgre1	adhesion G protein-coupled receptor E1 precursor	0	0.665695	0	0.827051	0	0.837437	0.442775	0	0.633223	0	0.719667	0	0.733674	0.462255	chr17	+	57498108	57622952	57498148	57622543
NM_139138	Adgre4	adhesion G protein-coupled receptor E4 precursor	0.013791	0	0	0	0.0138073	0	0	0.0132106	0.0397664	0	0	0	0.0196495	0	chr17	+	55889248	55992927	55899812	55991651
NM_001163030	Adgre5	CD97 antigen isoform 3 precursor	1.92026	0	0	1.32317	0	0.682678	0	0.862792	0	1.37737	0.650319	0.711811	0	2.45087	chr8	-	86247149	86265210	86247771	86265036
NM_011925	Adgre5	CD97 antigen isoform 1 precursor	0	1.06531	2.28635	1.74232	1.906	0	1.63353	0.772518	2.56678	0	0.551472	0.843843	2.06665	0.965216	chr8	-	86247149	86265210	86247771	86265036
NM_001163029	Adgre5	CD97 antigen isoform 2 precursor	0	0	0	0	0	0	1.58444	1.35162	0	0	0	1.48664	0.893886	0	chr8	-	86247149	86265210	86247771	86265036
NM_001163031	Adgre5	CD97 antigen isoform 4 precursor	0	1.3129	1.5883	1.30272	1.33492	2.5513	0	0	0	1.95281	1.09339	0	0	0	chr8	-	86247149	86265210	86247771	86265036
NM_133776	Adgrf1	adhesion G-protein coupled receptor F1 precursor	0.0137367	0	0	0	0.0137529	0.0310028	0.0422741	0	0.0198049	0	0	0	0	0	chr17	+	43407295	43461355	43427996	43460867
NM_001033493	Adgrf2	adhesion G-protein coupled receptor F2 precursor	0.161944	0.215704	0.21602	0.123687	0.117916	0.199361	0.294494	0.225642	0.254708	0.227969	0.0411515	0.0739243	0.0839049	0.227897	chr17	-	42845885	42879128	42846945	42856515
NM_001014394	Adgrf3	adhesion G-protein coupled receptor F3 precursor	0	0	0	0	0.0156758	0	0	0	0	0.0346357	0	0	0.0223087	0	chr5	-	30519970	30532262	30520076	30532245
NM_030067	Adgrf4	adhesion G protein-coupled receptor F4 precursor	0.126968	0.232537	0.36595	0.311123	0.349575	0.358198	0.61053	0.319267	0.228821	0.280867	0.221814	0.11954	0.203519	0.469028	chr17	-	42793839	42829233	42799307	42813690
NM_001081178	Adgrf5	adhesion G protein-coupled receptor F5 precursor	2.52114	3.50489	3.84324	3.76788	6.96099	3.44063	6.76669	6.36448	5.28135	6.05737	4.23116	3.37783	4.08884	4.89235	chr17	+	43526414	43596506	43540890	43592284
NM_001081178	Adgrf5	adhesion G protein-coupled receptor F5 precursor	1.21632	1.08019	2.70553	2.92527	3.03285	1.72645	3.07953	1.59515	2.32875	3.17869	1.37123	1.76769	3.55304	1.98712	chr17	+	43563887	43596506	43563999	43592284
NM_018882	Adgrg1	adhesion G-protein coupled receptor G1 precursor	16.3761	30.8285	30.7293	34.5918	33.9515	33.4249	31.902	27.681	29.7272	36.7798	33.843	36.4629	30.5154	24.7401	chr8	+	97526326	97538108	97526349	97536887
NM_018882	Adgrg1	adhesion G-protein coupled receptor G1 precursor	7.31346	8.56085	10.6096	5.13973	8.42258	8.80448	9.08193	9.00931	7.00386	5.41573	4.89403	15.0628	8.6047	8.26536	chr8	+	97508298	97538108	97526349	97536887
NM_001079848	Adgrg2	adhesion G-protein coupled receptor G2 isoform 4	0.439865	0	0.16625	0.458354	0	0	0	0.68592	0.60468	0.463886	0.729132	0.770474	0	0.388678	chrX	+	156828621	156936002	156876127	156934421
NM_001079857	Adgrg2	adhesion G-protein coupled receptor G2 isoform 2 precursor	0	0	0	0	0.548219	0	0	0	0	0	0	0	0.621252	0	chrX	+	156828621	156936002	156876127	156934421
NM_178712	Adgrg2	adhesion G-protein coupled receptor G2 isoform 1 precursor	0	0.540432	0.486722	0	0	0.409667	0.788618	0	0	0	0	0	0	0	chrX	+	156876126	156936002	156876127	156934421
NM_173036	Adgrg3	adhesion G protein-coupled receptor G3 precursor	0.0835383	0.0709382	0.131332	0.116973	0.0627277	0.0235675	0	0.040012	0.0903312	0.115497	0	0.0524338	0	0.0293901	chr8	+	97558619	97569149	97560180	97568417
NM_173036	Adgrg3	adhesion G protein-coupled receptor G3 precursor	0	0.0661988	0	0	0	0	0.156079	0	0	0	0.0283528	0	0.086715	0	chr8	+	97541591	97569149	97541668	97568417
NM_001033468	Adgrg5	adhesion G-protein coupled receptor G5 isoform 2 precursor	0.0101441	0.0427941	0.0336731	0	0	0.0114473	0.262073	0.129194	0.0301476	0.109223	0.21337	0	0.0457771	0.214845	chr8	+	97447593	97467190	97457265	97466032
NM_001145972	Adgrg5	adhesion G-protein coupled receptor G5 isoform 1 precursor	0.00721305	0.0265705	0.0209074	0.291128	0	0.00813968	0.0319907	0.0205753	0.0199046	0.0252572	0.0294334	0	0.0284226	0.0296368	chr8	+	97447593	97467190	97457265	97466032
NM_001145972	Adgrg5	adhesion G-protein coupled receptor G5 isoform 1 precursor	0	0	0	0	0.199619	0	0	0	0	0	0	0	0	0	chr8	+	97447593	97467190	97457920	97466032
NM_001002268	Adgrg6	adhesion G-protein coupled receptor G6 precursor	0.0791555	0.20128	0.15838	0.473572	0.216134	0.259852	0.343251	0.379117	0.165997	0.230814	0.362056	0.433596	0.133285	0.172152	chr10	-	14122390	14264842	14127703	14264721
NM_181039	Adgrl1	adhesion G protein-coupled receptor L1 precursor	20.7393	31.8284	34.8359	38.8327	34.5129	31.2183	33.2037	27.9807	33.1419	37.1131	36.6703	33.0078	35.5917	31.4859	chr8	+	86448049	86465853	86453481	86462985
NM_181039	Adgrl1	adhesion G protein-coupled receptor L1 precursor	16.9537	15.0419	15.9862	13.1553	12.5325	16.3986	19.7813	21.2754	14.8739	13.1415	14.0928	14.7145	13.0325	20.9697	chr8	+	86423996	86465853	86439397	86462985
NM_001081298	Adgrl2	adhesion G protein-coupled receptor L2 precursor	7.69643	7.6926	7.24382	5.8088	8.10535	8.27685	8.30041	10.7814	7.50659	8.21664	6.69745	7.3083	8.47795	8.01737	chr3	-	148478549	148617699	148480137	148617599
NM_001081298	Adgrl2	adhesion G protein-coupled receptor L2 precursor	2.54465	0	2.51472	0	2.85582	0	3.99937	0	2.04965	2.159	2.64932	3.10537	0	0	chr3	-	148478549	148514962	148480137	148514942
NM_001081298	Adgrl2	adhesion G protein-coupled receptor L2 precursor	0	4.74268	4.35985	4.09438	4.00579	4.56481	3.41712	0	3.23018	3.92752	5.45725	3.3989	5.69312	3.95283	chr3	-	148478549	148491532	148480137	148491496
NM_198702	Adgrl3	adhesion G protein-coupled receptor L3 isoform 1 precursor	11.2776	14.102	10.8887	8.8633	8.72287	9.06045	8.19589	12.5061	9.40778	10.7848	11.4185	10.8543	12.4389	9.89655	chr5	+	82089286	82224755	82089385	82224088
NM_198702	Adgrl3	adhesion G protein-coupled receptor L3 isoform 1 precursor	4.97874	0	9.4567	0	0	0	0	0	0	0	0	3.85697	5.95072	7.09393	chr5	+	81449595	82117768	81739049	82117725
NM_198702	Adgrl3	adhesion G protein-coupled receptor L3 isoform 1 precursor	4.59955	7.37124	0	5.80275	6.04491	4.79633	5.36997	6.87198	4.013	5.57873	6.56445	3.45597	6.59527	0	chr5	+	81449595	82117768	81739049	82117725
NM_198702	Adgrl3	adhesion G protein-coupled receptor L3 isoform 1 precursor	0	0	0	1.59074	0	0	1.93539	0	2.34673	0	0	0	0	3.93945	chr5	+	81449595	82224755	81941127	82224088
NM_198702	Adgrl3	adhesion G protein-coupled receptor L3 isoform 1 precursor	0	2.7886	1.90466	0	0	3.16869	2.03791	0	2.03621	0	2.37604	0	0	0	chr5	+	81450617	82224755	81739049	82224088
NM_198702	Adgrl3	adhesion G protein-coupled receptor L3 isoform 1 precursor	0	0	2.52989	1.76893	3.24444	4.44895	0	4.34994	2.66856	2.52215	0	4.59188	0	0	chr5	+	81941008	82224755	81941127	82223349
NM_133222	Adgrl4	adhesion G protein-coupled receptor L4 precursor	2.6664	2.39092	3.8418	4.45751	5.54265	3.25149	5.62243	3.48904	4.01179	5.05665	2.663	4.14206	4.65159	3.80954	chr3	+	151100845	151208045	151100946	151206260
NM_054053	Adgrv1	G-protein coupled receptor 98 precursor	0.23011	0.421611	0.404158	0.482592	0.339759	0.380629	0.260714	0.369054	0.457875	0.373688	0.224985	0.41955	0.739914	0.394167	chr13	-	81234066	81583577	81234381	81569317
NM_054053	Adgrv1	G-protein coupled receptor 98 precursor	0.092433	0	0	0	0	0	0	0	0	0	0	0	0	0	chr13	-	81644730	81709639	81645032	81709564
NM_054053	Adgrv1	G-protein coupled receptor 98 precursor	0.0786454	0.135732	0.0500834	0	0.0252685	0.0506746	0.0371808	0.0731688	0.0816738	0	0.0804598	0.0785157	0	0.0775232	chr13	-	81234066	81772143	81234381	81772027
NM_007409	Adh1	alcohol dehydrogenase 1	0.120235	0.266915	0.0420051	0.392832	0.0802512	0.361815	0.246678	0.153576	0	0.0443287	0.112027	0	0.057107	0.112801	chr3	+	137940608	137953655	137940682	137953523
NM_011996	Adh4	alcohol dehydrogenase 4	0	0	0	0	0	0	0.0628922	0	0	0	0	0	0	0.115038	chr3	+	138078460	138093856	138078495	138093713
NM_007410	Adh5	alcohol dehydrogenase class-3 isoform 1	24.0295	31.3709	27.221	28.4447	28.2893	28.9242	26.3282	27.3946	29.1407	24.8815	27.2481	28.4961	27.5368	24.7023	chr3	+	138106127	138118463	138106145	138118073
NR_033581	Adh6-ps1		0	0	0	0	0	0	0	0	0	0	0	0	0.00416375	0	chr3	+	138037084	138051255	138037153	138048862
NM_026945	Adh6a	alcohol dehydrogenase 6A (class V)	0	0	0	0	0	0	0	0	0.0574277	0	0	0	0	0	chr3	+	137976249	137994098	137976308	137993944
NM_009626	Adh7	alcohol dehydrogenase class 4 mu/sigma chain	0.0483352	0.0321904	0.0253295	0.304562	0.0241961	0.0818169	0.0371873	0.0231511	0.0696873	0.0267307	0.0337767	0.182029	0.103305	0	chr3	+	137880736	137895006	137880854	137894170
NM_175236	Adhfe1	hydroxyacid-oxoacid transhydrogenase, mitochondrial	8.98641	6.91593	5.30091	5.302	6.57831	5.20212	6.91686	5.49966	5.45941	5.07638	4.79691	6.97291	6.28726	4.75808	chr1	+	9538126	9570754	9538126	9538126
NM_175236	Adhfe1	hydroxyacid-oxoacid transhydrogenase, mitochondrial	2.01191	0	2.76313	0	2.33398	3.13226	0	0	2.65776	2.21318	2.6644	1.86072	0	0	chr1	+	9538126	9568049	9538173	9566355
NR_027664	Adhfe1		0	2.34285	0	3.42263	0	0	0	1.67869	0	0	0	1.5601	2.1124	1.63357	chr1	+	9538126	9568049	9543003	9566355
NM_134052	Adi1	1,2-dihydroxy-3-keto-5-methylthiopentene dioxygenase	14.4441	23.3003	25.855	23.0713	26.024	23.181	24.0264	23.258	24.6435	23.9129	21.5	25.9803	23.3235	17.2928	chr12	+	29360071	29367039	29360117	29365950
NM_145635	Adig	adipogenin	0	0.140611	0	0	0.105691	0.119128	0	0	0	0	0.14754	0	0	0	chr2	+	158328347	158333934	158328478	158331643
NM_009605	Adipoq	adiponectin precursor	0	0.0586714	0.0461664	0	0	0.0497074	0.135558	0	0	0.0487202	0.0615626	0	0	0.0619879	chr16	+	23146608	23158041	23155297	23157667
NM_028320	Adipor1	adiponectin receptor protein 1	19.8118	29.5277	26.3735	26.798	24.7517	27.7143	27.4633	22.2018	22.4569	23.2302	24.911	25.1925	24.1007	18.2332	chr1	+	136312043	136328918	136319591	136328235
NM_028320	Adipor1	adiponectin receptor protein 1	5.56779	5.8015	7.31224	9.4738	5.52175	6.31797	5.31285	7.53334	5.35878	5.46172	4.8901	5.9491	6.27351	8.44115	chr1	+	136312336	136328918	136319591	136328235
NM_197985	Adipor2	adiponectin receptor protein 2	22.5686	25.9508	27.1304	29.417	51.3159	37.7038	41.4112	30.0484	35.7453	38.0784	38.1771	36.7955	45.776	23.1388	chr6	-	119303167	119367501	119305817	119320338
NM_197985	Adipor2	adiponectin receptor protein 2	4.23884	3.36756	6.01353	0	0	5.08405	5.24881	8.28417	8.65972	4.78741	0	5.97606	0	5.13037	chr6	-	119303167	119338704	119305817	119320338
NM_134079	Adk	adenosine kinase isoform 1	16.5429	18.4122	18.7502	19.5075	20.4278	20.0662	19.0355	21.0983	20.3575	19.5562	19.3961	18.6528	17.7729	15.3366	chr14	+	21871854	22267768	21871860	22267160
NM_134079	Adk	adenosine kinase isoform 1	11.8438	8.93279	11.5965	11.6703	11.0492	10.8086	10.0995	10.6666	9.80004	8.78537	10.1731	10.7252	11.5987	9.10224	chr14	+	21895373	22267768	21895529	22267160
NM_009627	Adm	ADM precursor	1.42376	1.58888	1.41155	1.23926	2.50416	1.82378	1.89473	2.35921	1.99723	2.25573	2.52766	1.44915	1.64489	2.22021	chr7	+	117771182	117773333	117771792	117772682
NM_182928	Adm2	ADM2 preproprotein	0	0	0	0	0	0	0	0.0515637	0	0.0595325	0	0	0	0	chr15	+	89153402	89155161	89153718	89154742
NM_009628	Adnp	activity-dependent neuroprotector homeobox protein isoform 1	12.1147	16.5395	17.1904	18.9015	17.8036	15.7114	17.0722	15.7915	17.0021	14.5693	16.7299	15.2347	18.2209	13.3314	chr2	-	168006464	168055879	168007546	168014889
NM_009628	Adnp	activity-dependent neuroprotector homeobox protein isoform 1	6.28997	8.6328	7.53148	6.33102	7.44635	8.70747	9.9629	10.4378	7.41841	8.65994	9.75231	11.6699	8.01213	6.30295	chr2	-	168006464	168032562	168007546	168014889
NM_175028	Adnp2	ADNP homeobox protein 2	3.56171	4.5622	5.24759	4.97128	3.94187	5.02087	4.65754	4.41463	3.74058	3.37307	4.99376	4.79964	4.08571	4.06745	chr18	-	80323873	80348221	80324433	80339495
NM_001005419	Ado	2-aminoethanethiol dioxygenase	14.1321	22.3262	20.2903	18.8901	17.6057	18.505	17.7484	18.1248	16.5682	15.016	14.3726	17.3915	18.1858	16.6983	chr10	-	67007258	67011703	67010750	67011521
NM_001039510	Adora1	adenosine receptor A1 isoform a	10.6507	18.3997	17.0379	22.6652	17.0227	23.0124	18.8822	15.4112	18.5128	18.3504	19.6902	15.4754	17.8666	16.7001	chr1	-	136095798	136132008	136099527	136130932
NM_001008533	Adora1	adenosine receptor A1 isoform a	9.18624	9.62014	11.0047	13.6701	12.4941	15.2343	14.2553	12.0796	10.3469	11.405	10.0957	11.9772	10.0817	10.721	chr1	-	136095798	136132004	136099527	136130932
NM_009630	Adora2a	adenosine receptor A2a	0.583543	0.38863	0.550439	0.653676	0.603707	1.33897	0.62854	0.465828	0.701104	0.473316	1.1146	0.488357	2.13404	0.656958	chr10	+	74779687	74797533	74788773	74796681
NM_007413	Adora2b	adenosine receptor A2b	1.90628	2.98068	2.25853	2.90133	2.93194	2.93058	3.14579	2.48775	2.50939	1.98622	2.20088	3.67619	2.51933	2.25496	chr11	+	62062485	62079954	62062603	62079227
NM_009631	Adora3	adenosine receptor A3	0.36974	0.416715	0.327898	0.398246	0.256276	0.288857	0.306346	0.150103	0.113794	0.173309	0.349077	0.393502	0.121575	0.221945	chr3	+	105707338	105711271	105707717	105710813
NM_028121	Adpgk	ADP-dependent glucokinase precursor	3.77715	9.90568	4.70197	7.40411	4.56314	0	7.31116	4.73377	0	0	6.56466	0	7.98991	7.11776	chr9	+	59139378	59164007	59139440	59163089
NM_028121	Adpgk	ADP-dependent glucokinase precursor	3.2542	0	4.97431	0	3.78822	7.64662	1.41163	3.50561	8.25428	6.31021	2.91098	7.76491	0	0	chr9	+	59139378	59164007	59139440	59163089
NM_007414	Adprh	ADP-ribosylarginine hydrolase	37.3833	48.1744	48.4421	48.8034	46.8336	39.9616	49.6879	45.4411	47.03	42.8376	50.0893	41.0724	45.2153	41.5594	chr16	-	38445478	38452769	38445769	38450521
NM_172750	Adprhl1	[Protein ADP-ribosylarginine] hydrolase-like protein 1	0	0.103919	0.0408851	0.109245	0.27339	0.220105	0.540226	0.22422	0.393695	0.345174	0.2726	0.195879	0.389089	0.109793	chr8	-	13235661	13254162	13235830	13254028
NM_133883	Adprhl2	poly(ADP-ribose) glycohydrolase ARH3	7.31493	10.9352	9.46094	8.98951	8.49223	7.68385	9.10034	9.43029	7.85364	6.67053	11.5285	8.20573	9.86851	7.28247	chr4	-	125993594	125998947	125993816	125998914
NM_025510	Adprm	manganese-dependent ADP-ribose/CDP-alcohol diphosphatase	4.92352	6.18323	5.14208	5.12703	5.80373	4.157	2.89223	3.85028	4.71543	3.71286	5.76075	6.11892	5.49106	3.61509	chr11	-	66851381	66866120	66851642	66855583
NM_025510	Adprm	manganese-dependent ADP-ribose/CDP-alcohol diphosphatase	0	0	1.91473	0.732201	0.96132	1.27251	2.66219	1.18937	0	1.62213	1.785	0.801639	1.42695	1.61939	chr11	-	66851381	66866120	66851381	66851381
NM_013461	Adra1a	alpha-1A adrenergic receptor isoform 1	1.17073	0	0	0.656524	0.32876	0.98675	1.05897	0	0	0.68151	0.529752	0.302482	0.317589	1.34997	chr14	+	67254094	67352166	67256414	67350415
NM_013461	Adra1a	alpha-1A adrenergic receptor isoform 1	0.550632	0.354301	0.429538	0.170282	0.2687	0.489857	0.315854	0.556803	0.535296	0.359673	0.479521	0.507669	0.421945	0.584791	chr14	+	67254094	67348821	67256414	67346800
NM_013461	Adra1a	alpha-1A adrenergic receptor isoform 1	0	0.667235	1.20066	0	0	0	0.423316	0.809656	1.34484	0	0.724212	0.887275	0.223606	0	chr14	+	67254094	67352166	67256414	67346800
NM_013461	Adra1a	alpha-1A adrenergic receptor isoform 1	0	0.47204	0	0.142785	1.28219	0.491862	0	1.00518	0	0.908281	0	0.779037	0.756605	0	chr14	+	67254094	67352166	67256414	67346800
NM_007416	Adra1b	alpha-1B adrenergic receptor	4.3207	6.92304	6.85114	6.04998	6.97557	5.12765	8.7582	11.1185	10.6888	6.2955	8.75714	5.76412	6.76953	8.75034	chr11	-	43588107	43649834	43589362	43649590
NM_013460	Adra1d	alpha-1D adrenergic receptor	1.20025	2.45317	2.7328	7.30204	1.98897	2.8023	2.00607	4.36116	2.50619	1.67087	4.39615	1.45475	2.03449	2.65009	chr2	-	131371092	131388021	131371680	131387904
NM_007417	Adra2a	alpha-2A adrenergic receptor	6.29821	7.01234	8.42804	3.88196	3.93603	9.92453	4.90104	6.84427	3.26634	4.12048	7.71147	8.29738	4.81187	4.98976	chr19	+	54119749	54123470	54120749	54122102
NM_007417	Adra2a	alpha-2A adrenergic receptor	1.49074	1.11684	0	3.52587	1.12521	2.49882	0.852302	0	1.26609	0.914044	0.87407	0	0.818711	0	chr19	+	54119671	54123472	54120704	54122102
NM_009633	Adra2b	alpha-2B adrenergic receptor	0.145767	0.420675	0.369208	0.527279	0.291879	0.274156	0.560741	0.663255	0.420321	0.36276	0.288611	0.213483	0.173074	0.529927	chr2	+	127189021	127192957	127189300	127190662
NM_007418	Adra2c	alpha-2C adrenergic receptor	2.25584	3.22654	3.28463	3.3707	2.6223	2.66524	2.70236	2.32045	2.70667	1.92574	3.25858	2.88883	2.89057	2.27972	chr5	+	35621214	35624412	35622534	35623911
NM_007419	Adrb1	beta-1 adrenergic receptor	3.50759	4.77758	4.19547	4.60621	4.36487	3.91347	6.09856	6.62514	4.7428	3.46313	5.48385	3.0847	4.09416	5.29864	chr19	+	56796861	56799352	56796861	56798262
NM_007420	Adrb2	beta-2 adrenergic receptor	0.420453	0.808933	0.63652	1.01393	0.631425	0.73806	0.790732	0.44752	0.84193	0.594223	0.587628	0.645095	0.465948	0.525945	chr18	-	62337469	62339613	62338149	62339406
NM_013462	Adrb3	beta-3 adrenergic receptor	0.297261	0.237944	0.622707	0.269441	0.566087	0.0673892	0.388462	0.144647	0.580082	0.389283	0.684563	0.570952	0.63891	0.467734	chr8	-	28336247	28340060	28337225	28338891
NM_013462	Adrb3	beta-3 adrenergic receptor	0.198592	0.310089	0.20889	0	0	0.317853	0	0	0	0	0	0	0.260319	0	chr8	-	28336472	28339222	28337225	28338891
NM_013462	Adrb3	beta-3 adrenergic receptor	0	0.191339	0	0	0.479612	0.0821152	0.380081	0.8244	0	0.464966	0	0	0	0	chr8	-	28337270	28339222	28337316	28338891
NM_019822	Adrm1	proteasomal ubiquitin receptor ADRM1	15.788	24.378	23.8324	19.3715	23.8025	24.3252	24.2365	22.2792	23.7752	23.3513	26.8712	22.836	19.0597	15.6667	chr2	+	179906292	179910988	179906739	179910885
NM_019822	Adrm1	proteasomal ubiquitin receptor ADRM1	0	0	0	2.98479	0	0	0	0	0	0	0	0	6.21733	3.68906	chr2	+	179906292	179910988	179906739	179910885
NM_009634	Adsl	adenylosuccinate lyase	9.88032	10.395	11.377	11.2275	11.0882	10.4737	10.6512	9.53665	9.41721	9.00687	10.1758	11.2372	11.1421	9.04321	chr15	+	80778948	80799803	80778977	80799178
NM_007422	Adss	adenylosuccinate synthetase isozyme 2	19.9888	25.4166	26.3086	25.4764	26.387	27.412	26.6306	24.286	24.9801	24.4988	24.2422	23.3485	26.6111	18.3548	chr1	-	179693308	179726640	179694375	179726525
NM_007421	Adssl1	adenylosuccinate synthetase isozyme 1	22.8391	26.162	25.0443	21.7065	37.2432	31.8299	31.1017	28.1141	30.1294	32.3345	29.8852	37.4866	33.0305	19.0835	chr12	+	113858257	113879566	113858329	113879221
NM_175417	Adtrp	androgen-dependent TFPI-regulating protein isoform 1	0.0202686	0.0269971	0	0	0	0	0	0	0	0	0.056655	0	0	0	chr13	-	41858516	41942857	41860126	41942816
NM_001145875	Adtrp	androgen-dependent TFPI-regulating protein isoform 2	0	0	0	0	0.0588015	0	0	0	0	0	0	0	0	0	chr13	-	41858516	41942985	41860126	41923664
NM_009636	Aebp1	adipocyte enhancer-binding protein 1 isoform 2 precursor	3.19344	0.960562	5.70925	4.8243	0	0	1.25056	0	1.37268	2.85314	1.83725	8.3115	2.70115	0	chr11	+	5761868	5772228	5762154	5771852
NM_009636	Aebp1	adipocyte enhancer-binding protein 1 isoform 2 precursor	0	2.34581	0	4.65252	2.65778	7.83689	1.21435	1.11872	1.91968	0	0	0	0	2.99443	chr11	+	5761868	5772228	5762154	5771852
NM_009636	Aebp1	adipocyte enhancer-binding protein 1 isoform 2 precursor	0	0	0	0	0	0	0	1.24699	0	0	0	0	0	0	chr11	+	5767603	5772228	5767659	5771852
NM_009636	Aebp1	adipocyte enhancer-binding protein 1 isoform 2 precursor	0	3.3443	4.32307	13.7496	0	10.3681	0	0	0	0	0	6.42953	0	0	chr11	+	5770078	5772228	5770111	5771277
NM_001005605	Aebp2	zinc finger protein AEBP2 isoform 1	6.39976	5.97713	5.73169	5.32999	4.55741	6.87092	5.4148	6.93085	5.74942	5.78545	6.17164	7.81299	5.94563	6.78279	chr6	+	140572209	140625939	140572818	140625939
NM_001005605	Aebp2	zinc finger protein AEBP2 isoform 1	3.40465	5.12752	5.18455	5.73605	4.57541	4.50455	5.188	5.1584	4.33754	4.12072	5.23836	4.6707	4.62871	3.78046	chr6	+	140572209	140604002	140572215	140599307
NM_178803	Aebp2	zinc finger protein AEBP2 isoform 2	3.1989	2.28952	2.92211	3.02688	3.25898	2.96818	3.17552	2.79988	4.02049	3.30865	2.97367	3.79951	3.71458	3.82182	chr6	+	140573429	140601347	140582225	140599882
NM_001162939	Aen	apoptosis-enhancing nuclease isoform 2	3.68084	6.3761	0	3.75238	2.44851	3.77908	6.07519	3.26683	4.17273	1.11795	3.92603	0	3.83561	2.84574	chr7	+	86040812	86053719	86047293	86052302
NM_001162939	Aen	apoptosis-enhancing nuclease isoform 2	1.99969	0	1.32612	1.10316	2.22726	2.91609	0	1.23855	0	3.4405	0	0	1.37054	2.06448	chr7	+	86040812	86053719	86040812	86040812
NM_026531	Aen	apoptosis-enhancing nuclease isoform 1	1.84939	0.853141	5.83643	1.76317	1.61155	1.34811	1.61265	2.31408	2.53147	1.86088	3.03373	5.62718	1.76555	1.68052	chr7	+	86040812	86053719	86047179	86052302
NM_026531	Aen	apoptosis-enhancing nuclease isoform 1	0	0	0	1.14487	0.847218	0	0	0	0	0	0	0	0	0	chr7	+	86040943	86053719	86047179	86052302
NM_010347	Aes	amino-terminal enhancer of split isoform 1	269.146	376.276	339.211	326.508	338.3	352.767	337.595	280.426	331.304	356.273	360.301	343.806	316.533	274.017	chr10	+	81022304	81029109	81022386	81028438
NM_010347	Aes	amino-terminal enhancer of split isoform 1	85.12	135.035	146.409	131.831	156.518	103.55	137.287	156.732	135.978	128.656	151.7	114.608	144.864	102.093	chr10	+	81022304	81028478	81022386	81028438
NM_153093	AF366264	SUMO-1 specific protease 4	0.0227624	0.00454783	0.0199801	0.0247013	0.0133887	0.0102747	0.00525378	0.0032707	0.014768	0.0122735	0.0365849	0.0464331	0.0202702	0.028429	chr8	-	13835230	13838089	13836580	13838089
NM_153509	AF529169	UPF0258 protein KIAA1024	1.83988	2.0472	2.09296	1.38239	2.21272	3.10171	2.05426	2.65442	2.26446	2.04742	2.39896	2.90114	2.49358	1.56299	chr9	-	89484871	89517824	89485940	89498180
NM_027373	Afap1	actin filament-associated protein 1	3.37254	3.75755	3.94966	4.59363	3.82248	4.2393	3.23659	3.54211	3.47603	3.73021	3.24114	4.65078	3.89851	4.72615	chr5	+	36235967	36346571	36278202	36342374
NM_178928	Afap1l1	actin filament-associated protein 1-like 1	3.35833	5.05829	6.31187	4.84192	4.88397	5.82057	4.50016	5.18522	4.43329	4.02317	3.34464	4.2239	2.90571	3.74251	chr18	-	61889915	61946316	61890940	61946245
NM_178928	Afap1l1	actin filament-associated protein 1-like 1	0	0	0	2.05348	1.24492	0	0.949879	0	0	1.85212	1.27534	0.985237	2.21229	1.28905	chr18	-	61889915	61946316	61890940	61903369
NM_001177797	Afap1l2	actin filament-associated protein 1-like 2 isoform 2	1.6003	2.26171	3.21363	3.40394	2.75185	2.44001	2.19926	2.29357	1.39007	2.64827	2.40731	2.6683	2.97631	2.35518	chr19	-	56986843	57083065	56987871	57082656
NM_146102	Afap1l2	actin filament-associated protein 1-like 2 isoform 3	0	0	0	0	0	0	0	0	0.343752	0	0	0	0	0	chr19	-	56986843	57083065	56987871	57019246
NM_010806	Afdn	afadin	7.13717	9.30878	9.66483	8.02836	7.9234	9.66486	8.81002	8.43093	8.40656	8.08272	9.3129	10.1408	8.27911	7.41291	chr17	+	13897547	14042801	13897680	14041014
NM_010806	Afdn	afadin	0	0	0	3.04074	0	0	0	0	0	0	0	0	0	0	chr17	+	14035830	14042801	14036078	14039614
NM_133919	Aff1	AF4/FMR2 family member 1 isoform 2	3.05498	0	3.36575	3.48001	4.65218	4.98523	5.38827	3.76094	4.05022	4.50941	3.59837	5.20211	3.40833	2.78227	chr5	+	104183180	104284341	104183347	104279842
NM_001080798	Aff1	AF4/FMR2 family member 1 isoform 1	0	2.45075	0	0	0	0	0	0	0	0	0	0	1.58306	0	chr5	+	104183591	104284341	104183723	104279842
NM_008032	Aff2	AF4/FMR2 family member 2	2.90101	2.9897	2.6743	1.26014	1.67482	3.34538	2.18306	3.03246	2.57974	1.53407	2.69311	4.17334	1.44818	1.87734	chrX	+	66613505	67121212	66613966	67121006
NM_033565	Aff4	AF4/FMR2 family member 4	9.02625	9.95512	5.99096	3.40857	4.84982	11.0046	5.94478	12.8302	11.9149	5.45587	6.04292	13.672	3.16109	7.6298	chr11	+	53164268	53235332	53182165	53229017
NM_033565	Aff4	AF4/FMR2 family member 4	3.42338	2.69807	3.45832	0	0	3.01652	2.65685	3.55064	0	0	4.927	4.62229	0	0	chr11	+	53164268	53235332	53182165	53229017
NM_033565	Aff4	AF4/FMR2 family member 4	0	6.80752	7.58025	12.8213	10.8254	2.92761	9.48473	3.32972	6.34315	8.8173	6.88339	0	13.1457	6.16671	chr11	+	53224195	53235332	53224297	53229017
NM_145743	Afg1l	AFG1-like ATPase	3.44009	5.07197	4.89612	5.24945	3.98924	3.78761	4.09244	3.61007	3.30861	3.38674	2.29716	1.65229	4.11111	2.99954	chr10	-	42032390	42198371	42033296	42198207
NM_145743	Afg1l	AFG1-like ATPase	0.596001	0	0	0	0	0	0	0	0.902555	0	2.1266	2.99248	0	1.23619	chr10	-	42032390	42198371	42033296	42198207
NM_054070	Afg3l1	AFG3-like protein 1	5.36572	3.10272	5.92062	5.14272	5.04681	5.06711	5.64163	5.90926	4.63197	5.03407	6.11158	6.18957	6.1669	6.56196	chr8	+	126001761	126027816	126001809	126025966
NR_028260	Afg3l1		0	2.23585	1.21077	1.45934	1.03609	0.939181	0.959968	0	0	0	0	0	0	0	chr8	+	126001761	126027816	126001761	126001761
NM_027130	Afg3l2	AFG3-like protein 2	17.9786	21.5564	22.9045	21.6605	23.4379	21.3815	23.754	22.2579	23.0355	21.5892	23.5066	21.4525	21.6107	19.1319	chr18	-	67564417	67608790	67564931	67608655
NM_145146	Afm	afamin precursor	0.0200446	0	0	0	0.0200683	0	0	0.0192014	0	0	0	0.050325	0	0	chr5	+	90947974	90978083	90948017	90976954
NM_145146	Afm	afamin precursor	0	0	0	0	0	0	0	0.0238763	0	0	0	0	0	0	chr5	+	90947974	90982570	90948017	90981618
NM_027827	Afmid	kynurenine formamidase	1.2623	0	2.68174	1.88714	0	0	0	0	2.27839	0	1.31692	2.12528	2.3814	0	chr11	+	117670980	117701222	117671018	117699943
NM_027827	Afmid	kynurenine formamidase	0.814192	1.9507	0	0	1.83833	1.53238	2.12876	1.72223	1.02452	1.97696	1.24224	1.14859	1.15299	1.41971	chr11	+	117687232	117701222	117687263	117699839
NM_007423	Afp	alpha-fetoprotein precursor	0.0240778	0.0641416	0	0.0337144	0.0482124	0	0	0.023065	0.0694283	0.0266313	0	0.0604508	0	0.0338837	chr5	+	90919739	90937933	90919806	90937500
NM_181411	Aftph	aftiphilin isoform 1	9.29918	11.812	11.9927	12.4506	10.6616	12.3486	11.0945	10.9879	11.6255	11.2011	10.5051	12.3969	10.9299	9.51759	chr11	-	20585087	20641487	20586053	20627610
NM_181411	Aftph	aftiphilin isoform 1	2.0965	3.44236	2.30627	2.50542	3.5866	2.87318	2.97753	3.66412	3.48066	2.95317	3.5302	2.76777	3.12009	2.08605	chr11	-	20585087	20627642	20585087	20585087
NM_001005847	Aga	N(4)-(beta-N-acetylglucosaminyl)-L-asparaginase isoform 1 preproprotein	4.34934	5.56599	5.2735	5.55272	4.73869	1.73574	4.65846	4.20742	5.59442	4.57479	3.45649	4.28221	3.58474	4.56049	chr8	+	54597079	54608776	54597158	54608630
NM_001005847	Aga	N(4)-(beta-N-acetylglucosaminyl)-L-asparaginase isoform 1 preproprotein	0	0	0	0	0	1.77896	0	0	0	0	0	0	0	0	chr8	+	54597079	54608776	54597158	54608630
NM_001037136	Agap1	arf-GAP with GTPase, ANK repeat and PH domain-containing protein 1 isoform 2	12.7692	15.3003	14.7596	14.1062	20.1694	17.823	19.3286	18.5263	19.4634	18.1212	18.0214	19.2387	20.4762	15.5912	chr1	+	91524327	91791857	91526968	91785469
NM_178119	Agap1	arf-GAP with GTPase, ANK repeat and PH domain-containing protein 1 isoform 1	8.38142	6.74489	8.45005	5.67872	6.63043	6.84891	6.09825	7.01686	4.79217	7.57823	4.97839	7.97113	6.53405	7.86537	chr1	+	91351385	91791857	91352004	91785469
NM_001033263	Agap2	arf-GAP with GTPase, ANK repeat and PH domain-containing protein 2 isoform 1	19.975	35.4825	37.0738	61.4866	22.2464	39.5347	32.9323	29.0971	27.4684	30.3754	48.1589	30.4828	43.8954	30.3603	chr10	+	126515962	126530225	126516677	126528868
NM_001033263	Agap2	arf-GAP with GTPase, ANK repeat and PH domain-containing protein 2 isoform 1	6.79119	4.33305	5.43805	0	12.6765	4.76498	10.4119	9.98052	7.16752	4.42347	7.35261	8.61181	0	6.54478	chr10	+	126515962	126530225	126516677	126528868
NM_139153	Agap3	arf-GAP with GTPase, ANK repeat and PH domain-containing protein 3 isoform a	53.4629	79.7299	75.8371	67.6366	76.4936	76.5675	80.3967	80.4501	77.9435	75.4762	90.2051	86.9611	77.7164	61.2348	chr5	+	23957994	23988146	23958024	23988146
NM_139153	Agap3	arf-GAP with GTPase, ANK repeat and PH domain-containing protein 3 isoform a	16.7252	24.1532	25.2726	31.4349	20.0252	22.4713	20.159	16.9969	17.2498	17.4987	22.5133	18.9836	19.6426	22.1775	chr5	+	23985448	24007865	23998781	24007421
NM_001199224	Agbl1	cytosolic carboxypeptidase 4	0.0188062	0	0.0197104	0	0.0564852	0	0	0.018015	0	0.0208007	0	0.0472157	0.0267954	0	chr7	+	83555947	83911491	83558432	83911419
NM_001199224	Agbl1	cytosolic carboxypeptidase 4	0	0.0381538	0	0	0	0	0.0220382	0	0	0	0	0	0	0	chr7	+	83374772	84269584	83374772	84269584
NM_178755	Agbl2	cytosolic carboxypeptidase 2	0.26436	0	0	0	0	0	0	0	0	0	0	0	0	0	chr2	+	90622900	90656388	90624182	90655670
NM_178755	Agbl2	cytosolic carboxypeptidase 2	0	0	0	0	0.104613	0	0	0	0.241804	0	0.0920088	0	0.328694	0	chr2	+	90622900	90650920	90623794	90650920
NM_178755	Agbl2	cytosolic carboxypeptidase 2	0	0	0	0	0.464862	0	0	0	0	0	0	0	0	0	chr2	+	90622900	90656388	90624200	90655670
NM_178755	Agbl2	cytosolic carboxypeptidase 2	0	0.239127	0.305427	0.285635	0	0.443952	0.381148	0.376856	0.193863	0.612412	0.263704	0.365821	0.255565	0.184544	chr2	+	90622900	90656388	90624200	90655670
NM_178755	Agbl2	cytosolic carboxypeptidase 2	0	0.0631986	0	0	0.101773	0	0	0	0	0	0	0	0	0	chr2	+	90623394	90654426	90623794	90654294
NM_178630	Agbl3	cytosolic carboxypeptidase 3 isoform 2	3.1433	6.04576	3.70661	2.74789	5.52284	4.26045	6.13592	5.20097	3.41762	3.9819	4.65992	6.7151	4.09824	3.12998	chr6	+	34730431	34735517	34732155	34735456
NM_178630	Agbl3	cytosolic carboxypeptidase 3 isoform 2	0.241167	0.511162	0	0.514922	0.369998	0.311903	0	0.227537	0.213883	0.285756	0.206796	0	0.34759	0.286995	chr6	+	34730431	34751610	34732155	34749144
NM_178630	Agbl3	cytosolic carboxypeptidase 3 isoform 2	0.144077	0	0	0	0	0	0	0	0.176155	0	0	0	0	0	chr6	+	34730431	34755631	34732155	34753644
NM_178630	Agbl3	cytosolic carboxypeptidase 3 isoform 2	0	0	0	0.249169	0	0	0	0	0	0	0	0	0	0	chr6	+	34730431	34797034	34732155	34796987
NM_178630	Agbl3	cytosolic carboxypeptidase 3 isoform 2	0	0	0.180012	0	0	0	0	0	0	0	0	0	0	0	chr6	+	34730431	34807932	34749289	34807903
NM_030231	Agbl4	cytosolic carboxypeptidase 6 isoform 1	1.58261	2.70572	3.55558	1.43601	3.14502	2.44369	2.53624	3.12471	4.02797	3.20045	2.56402	2.86807	2.68416	1.24172	chr4	+	110070395	111335629	110070476	111335629
NM_030231	Agbl4	cytosolic carboxypeptidase 6 isoform 1	0.558856	0.485372	0	0	0	0.818142	0	0	0	0	0	0	0	0	chr4	+	110070395	111239615	110070476	111239424
NM_030231	Agbl4	cytosolic carboxypeptidase 6 isoform 1	0.466598	0	0	0.523965	0	0.325145	0	0.651508	0	0	1.66212	0.760222	0.500596	0	chr4	+	110070395	111330115	110070476	111330021
NM_001048189	Agbl4	cytosolic carboxypeptidase 6 isoform 2	0.281552	0	0	0	0.643596	0	0.984546	0	0	0	0	0	0	0.671049	chr4	+	110070395	111330115	110070476	111329724
NM_001048192	Agbl5	cytosolic carboxypeptidase-like protein 5 isoform 3	1.76337	0	0	0	0	0	0	0	0	0	0	1.60736	0	1.89058	chr5	+	31191378	31209039	31191378	31191378
NM_001048192	Agbl5	cytosolic carboxypeptidase-like protein 5 isoform 3	1.25601	1.5718	0	1.62758	1.57943	0	2.08094	1.48428	0	1.9129	0	2.06163	1.59025	1.83675	chr5	+	31191313	31196206	31193032	31195846
NM_001048192	Agbl5	cytosolic carboxypeptidase-like protein 5 isoform 3	0	0	0	0	0	0	2.53739	0	0	0	0	0	0	0	chr5	+	31191378	31209039	31192538	31208052
NM_001048192	Agbl5	cytosolic carboxypeptidase-like protein 5 isoform 3	0	1.96767	4.69326	3.40832	2.09877	2.47691	0	2.41261	1.94975	2.46699	2.73526	2.22191	2.78147	0	chr5	+	31191378	31209039	31191378	31191378
NM_007425	Ager	advanced glycosylation end product-specific receptor isoform a precursor	0.488713	0	0	0	0	0	0.375998	0	0	0	0.192085	0.613492	0.521269	0	chr17	+	34734806	34737877	34734838	34737748
NM_007425	Ager	advanced glycosylation end product-specific receptor isoform a precursor	0	0	0.126103	0	0.0942425	0	0	0	0	0.198673	0	0	0.150263	0	chr17	+	34734806	34737805	34734838	34737339
NM_007425	Ager	advanced glycosylation end product-specific receptor isoform a precursor	0	0	0	0	0	0	0	0	0	0.218583	0	0	0	0	chr17	+	34734806	34737877	34734838	34737748
NM_007425	Ager	advanced glycosylation end product-specific receptor isoform a precursor	0	0	0.574132	0	0	0.195161	0	0	0	0	0.174338	0	0	0	chr17	+	34734806	34737852	34734838	34737748
NM_007425	Ager	advanced glycosylation end product-specific receptor isoform a precursor	0	0.0662834	0.243708	0.422094	0.351101	0.235935	0	0.216582	0.325958	0.244493	0.241113	0	0	0.424214	chr17	+	34734838	34737877	34735182	34737748
NM_007425	Ager	advanced glycosylation end product-specific receptor isoform a precursor	0	0.141697	0.293659	0	0	0	0	0	0	0.676627	0	0	0	0	chr17	+	34736940	34737852	34737001	34737748
NM_010472	Agfg1	arf-GAP domain and FG repeat-containing protein 1 isoform 1	4.40707	3.42071	1.62908	2.85366	0	0	4.65159	3.32766	2.5741	2.8581	0	6.6774	2.65589	0	chr1	+	82836057	82892850	82836297	82891633
NM_010472	Agfg1	arf-GAP domain and FG repeat-containing protein 1 isoform 1	4.29315	3.87033	4.53338	3.47283	4.63422	7.12602	0	5.14588	4.05295	1.15999	3.23485	0	2.77148	3.39744	chr1	+	82836057	82892850	82836297	82891633
NM_010472	Agfg1	arf-GAP domain and FG repeat-containing protein 1 isoform 1	0	3.41783	2.99152	0	2.80887	1.8034	2.15602	2.88659	3.34443	2.87782	7.71471	0	0	3.43793	chr1	+	82836057	82892850	82836297	82891633
NM_010472	Agfg1	arf-GAP domain and FG repeat-containing protein 1 isoform 1	0	2.72226	1.59722	4.43253	2.85084	4.43795	4.51385	2.35125	2.25893	3.12421	0	4.93732	4.22192	2.87156	chr1	+	82876582	82892850	82876582	82876582
NM_178162	Agfg2	arf-GAP domain and FG repeat-containing protein 2 isoform 2	5.59307	12.3991	5.67472	13.7249	5.99106	0	5.70472	4.42868	5.86969	9.32245	8.4602	0	13.0105	7.21172	chr5	-	138092081	138125921	138092996	138125807
NM_178162	Agfg2	arf-GAP domain and FG repeat-containing protein 2 isoform 2	2.94948	0	6.57376	0	7.60417	13.7511	7.57455	4.95122	5.47805	4.19685	3.52191	13.5638	0	1.89103	chr5	-	138092081	138125921	138092996	138125807
NM_178162	Agfg2	arf-GAP domain and FG repeat-containing protein 2 isoform 2	0	0	0	0	0	0	0	2.43287	0	0	1.9457	0	0	0	chr5	-	138092081	138102990	138092996	138096945
NM_178162	Agfg2	arf-GAP domain and FG repeat-containing protein 2 isoform 2	0	0	0	0	0	0	0	0	3.03762	0	0	0	0	0	chr5	-	138094990	138125921	138094991	138125807
NM_025630	Aggf1	angiogenic factor with G patch and FHA domains 1	11.6313	14.1208	14.5874	14.6748	12.7974	13.3477	12.8871	12.6362	12.2059	11.1395	13.7795	13.0041	12.0409	12.3615	chr13	-	96120671	96145289	96121456	96145013
NM_023538	Agk	acylglycerol kinase, mitochondrial precursor	4.10342	5.88376	5.34651	4.86661	4.74808	4.31428	4.38188	3.8449	4.97859	4.57581	5.07686	4.75705	4.98406	3.78662	chr6	+	40275476	40346761	40279497	40345861
NM_001081326	Agl	glycogen debranching enzyme	4.48022	4.72601	4.33149	4.78073	4.69389	4.63363	4.43658	4.24712	4.2242	4.00783	4.65076	4.56322	4.55296	4.57003	chr3	-	116442916	116511084	116447735	116510267
NM_001081326	Agl	glycogen debranching enzyme	3.32866	3.04337	2.35865	0	0	2.97175	3.1543	3.22508	1.83307	1.72962	0	2.144	0	2.30501	chr3	-	116453315	116511084	116453317	116487457
NM_001081326	Agl	glycogen debranching enzyme	0	0	1.85718	2.11801	2.48206	0	0	0	1.95985	1.59331	2.03779	2.19864	2.42991	0	chr3	-	116448095	116484262	116449293	116484217
NM_001081408	Agmat	agmatinase, mitochondrial precursor	0.415178	0.553004	0.514256	0.422797	0.415669	0.596292	0.464616	0.361571	0.380917	0.709688	0.211002	0.379042	0.37646	0.265575	chr4	+	141302589	141315178	141302724	141314986
NM_178767	Agmo	alkylglycerol monooxygenase	1.06844	2.44406	2.02052	2.66689	3.95324	4.29857	2.71623	2.64774	3.24829	3.33973	2.88913	4.02371	2.87922	1.76506	chr12	+	37968225	38308519	37968628	38308111
NM_153403	Ago1	protein argonaute-1 isoform 1	8.37435	8.31279	12.6739	7.69173	8.90525	9.41987	6.8106	10.6052	6.05741	10.4104	10.4941	9.34984	8.77708	9.44182	chr4	-	126112256	126145665	126116746	126145665
NM_153403	Ago1	protein argonaute-1 isoform 1	1.11471	2.93126	0	3.25251	1.75498	1.67255	4.30412	0	3.74639	0	0	2.6135	2.84486	1.63881	chr4	-	126112256	126139049	126116746	126137806
NM_153178	Ago2	protein argonaute-2	7.78037	6.42781	7.5594	5.46744	5.27231	6.1518	6.38262	6.95893	6.02213	6.03603	5.6677	7.31607	5.83981	8.56029	chr15	-	72932054	73015377	72937337	73015212
NM_153402	Ago3	protein argonaute-3	1.59353	1.65128	0.512415	0	0	1.25957	0	2.01922	0	0.708208	0.963558	1.6005	0.633288	0.242615	chr4	-	126017921	126106786	126022717	126054241
NM_153402	Ago3	protein argonaute-3	1.55088	0.635562	0	0	0	1.39403	0	1.21525	2.62605	0	1.45913	1.41636	0	0	chr4	-	126017921	126106786	126022717	126106530
NM_153402	Ago3	protein argonaute-3	0	0	0	0	0	0	0	0	0	0	0	0	0	0.63226	chr4	-	126052921	126106786	126053161	126106530
NM_153402	Ago3	protein argonaute-3	0	0.312882	0.544347	0.599945	0.557658	0	0.753469	0	0	0	0	0	0	0.484734	chr4	-	126017921	126106786	126017921	126017921
NM_153177	Ago4	protein argonaute-4	1.09514	0.809598	1.31991	0.61785	0.454923	0.591653	0.98809	1.19791	0.869216	1.63543	0.879172	0.405179	0.948848	1.13349	chr4	-	126166786	126210702	126170466	126210447
NM_153177	Ago4	protein argonaute-4	0.253443	0.873529	0.739991	1.62077	1.45092	0.982481	1.17315	0.616268	0.790733	0	1.1312	1.3873	1.12859	0.462868	chr4	-	126166786	126194801	126166786	126166786
NM_001163379	Agpat1	1-acyl-sn-glycerol-3-phosphate acyltransferase alpha precursor	24.5642	36.3499	41.8963	30.3176	27.1868	30.3995	32.8363	28.3124	26.4071	22.0166	26.8792	35.737	35.1788	33.3277	chr17	+	34742805	34750394	34747398	34749382
NM_018862	Agpat1	1-acyl-sn-glycerol-3-phosphate acyltransferase alpha precursor	14.1426	16.3555	9.18406	21.268	12.6185	14.9866	11.7249	9.6955	11.3628	14.9409	21.0655	7.21212	7.01949	7.50652	chr17	+	34745958	34750394	34747398	34749382
NM_026212	Agpat2	1-acyl-sn-glycerol-3-phosphate acyltransferase beta precursor	0.307904	0	0	0.454296	1.1448	0.806462	0.733623	0	1.33946	0.887196	0.499402	0	0.509185	0.301711	chr2	-	26449106	26459730	26449106	26459730
NM_026212	Agpat2	1-acyl-sn-glycerol-3-phosphate acyltransferase beta precursor	0.225799	0.255985	0.703397	0.572239	0	0	0.171505	0.401867	0	0	0	0	0	0	chr2	-	26449106	26459731	26449106	26452730
NM_026212	Agpat2	1-acyl-sn-glycerol-3-phosphate acyltransferase beta precursor	0	0.140352	0	0.223474	0	0	0	0	0	0.462067	0	0.619157	0	0	chr2	-	26450022	26459730	26450192	26459730
NM_053014	Agpat3	1-acyl-sn-glycerol-3-phosphate acyltransferase gamma	44.416	44.283	45.128	41.6047	49.7836	42.7245	58.3474	57.239	39.5653	44.9814	48.9136	55.6283	37.2686	36.6454	chr10	-	77734307	77814445	77736431	77750769
NM_053014	Agpat3	1-acyl-sn-glycerol-3-phosphate acyltransferase gamma	21.0414	18.2146	21.1866	18.5251	19.7641	17.4478	25.7492	25.5812	19.8426	0	21.4065	24.7865	16.5574	17.4069	chr10	-	77736816	77815187	77736817	77750769
NM_053014	Agpat3	1-acyl-sn-glycerol-3-phosphate acyltransferase gamma	0	7.38749	9.37702	5.96106	7.69259	12.7012	0	0	14.3396	20.8017	0	0	14.4735	12.1368	chr10	-	77734307	77758141	77736431	77750769
NM_026644	Agpat4	1-acyl-sn-glycerol-3-phosphate acyltransferase delta	29.5606	38.737	39.8895	34.0654	32.6003	29.6717	28.8934	27.834	30.4039	26.2329	29.4729	30.9401	34.8156	32.5919	chr17	+	12312149	12412506	12344637	12411945
NM_026792	Agpat5	1-acyl-sn-glycerol-3-phosphate acyltransferase epsilon	10.0921	12.6595	12.0846	11.1894	10.2292	11.3462	11.6612	11.1648	10.9262	9.03227	10.2246	10.8635	10.3345	10.4009	chr8	+	18846278	18884413	18846559	18881963
NM_172666	Agps	alkyldihydroxyacetonephosphate synthase, peroxisomal	3.44113	4.45686	4.22096	4.01088	4.14946	4.65555	4.22232	4.43752	4.66889	3.63786	4.40193	4.77319	4.05411	3.15704	chr2	+	75670233	75769407	75670269	75764100
NM_011783	Agr2	anterior gradient protein 2 homolog precursor	0.0813337	0	0	0	0	0	0.12515	0	0	0	0	0	0	0	chr12	+	36719511	36730668	36722103	36730488
NM_021604	Agrn	agrin precursor	8.70641	11.1363	17.3875	18.7142	18.6374	13.3837	19.9052	15.709	14.5027	18.2933	14.0004	18.4529	20.1631	18.735	chr4	-	155539398	155559244	155540604	155559209
NM_021604	Agrn	agrin precursor	4.99015	8.08508	15.9319	12.3755	15.8162	9.65207	15.0051	11.6388	12.3902	12.9668	8.32659	0	11.0136	0	chr4	-	155539398	155543186	155540604	155543092
NM_021604	Agrn	agrin precursor	2.91999	3.17824	0	0	0	0	0	0	0	0	3.61784	0	4.91796	5.79842	chr4	-	155546183	155560343	155546184	155553506
NM_007427	Agrp	agouti-related protein precursor	0.395301	0.922023	0.829152	0.415393	0.297019	0.669548	0	0.473697	0.712876	0	1.93492	0	0.56344	0	chr8	-	108090597	108092198	108090655	108091389
NM_007428	Agt	angiotensinogen	61.1872	139.856	143.332	139.922	265.818	201.358	211.54	197.902	240.039	245.541	244.579	278.992	220.088	97.0257	chr8	-	127080486	127093607	127080829	127088466
NM_023328	Agtpbp1	cytosolic carboxypeptidase 1 isoform 1	19.5426	26.4197	23.877	28.3653	23.6979	25.0726	26.6286	28.3188	25.0675	23.3406	23.0585	21.4318	20.5899	21.1979	chr13	-	59550895	59658680	59551497	59645779
NM_177322	Agtr1a	type-1A angiotensin II receptor	0.0871501	0.0870609	0.13701	0.244061	0.0872531	0.122932	0.268201	0.125226	0.188473	0.0722946	0.152252	0.109402	0.124174	0.153304	chr13	+	30428224	30474736	30472822	30473902
NM_175086	Agtr1b	type-1B angiotensin II receptor	0.046645	0.0310648	0.0977751	0.130627	0	0.210549	0	0.111707	0.0672505	0.0515919	0.130383	0.117109	0.0332307	0	chr3	-	20213394	20266099	20214282	20215362
NM_007429	Agtr2	type-2 angiotensin II receptor	0.476397	0.747858	0.624127	0.524124	0.817646	1.0176	1.12575	0.717125	0.686847	0.828019	0.499362	1.06792	0.751504	0.646472	chrX	+	21061751	21065957	21063254	21064346
NM_009642	Agtrap	type-1 angiotensin II receptor-associated protein isoform 1	3.49636	3.25203	3.44087	3.86678	3.13264	3.98565	2.99088	2.80425	2.92201	2.87088	2.99818	3.92784	2.44859	2.76871	chr4	-	147451169	147462173	147454591	147462052
NM_026375	Ahctf1	protein ELYS	2.65406	3.8609	2.65704	2.07031	2.22967	3.4088	2.73448	4.10845	3.52798	2.17345	3.66877	3.61939	2.40342	2.19042	chr1	-	181675034	181734146	181676463	181729462
NM_026375	Ahctf1	protein ELYS	1.72964	1.55318	3.63498	3.39114	3.64095	1.95609	2.90164	0	2.22827	2.44085	2.8279	1.66154	3.79787	1.93883	chr1	-	181676221	181684203	181677306	181683930
NM_016661	Ahcy	adenosylhomocysteinase	7.60214	10.7716	10.6303	8.66244	11.9603	10.2201	11.5783	10.7377	12.3584	11.4543	12.251	9.98135	10.6935	7.83261	chr2	-	154885047	154900233	154886184	154900128
NM_145542	Ahcyl1	S-adenosylhomocysteine hydrolase-like protein 1	85.8722	87.1833	92.906	84.7752	92.4757	107.195	91.908	97.4183	83.9946	86.7771	74.7981	99.5848	78.6098	73.6212	chr3	-	107466037	107499466	107468024	107499195
NM_145542	Ahcyl1	S-adenosylhomocysteine hydrolase-like protein 1	14.335	21.7453	14.7741	27.5747	13.978	0	17.6034	0	16.3416	13.322	20.564	0	22.2105	15.4163	chr3	-	107466037	107473492	107468024	107473330
NM_001171000	Ahcyl2	putative adenosylhomocysteinase 3 isoform 2	24.2253	31.3647	37.147	29.1078	31.0501	31.0112	37.9971	33.5684	34.1888	28.7815	32.8755	37.3581	26.3015	32.0167	chr6	+	29718442	29862310	29718447	29859046
NM_021414	Ahcyl2	putative adenosylhomocysteinase 3 isoform 1	8.3529	5.32061	0	0	6.02175	5.03767	0	0	0	4.14197	0	0	7.5581	0	chr6	+	29718442	29862310	29718447	29859046
NM_001171001	Ahcyl2	putative adenosylhomocysteinase 3 isoform 3	0	0	0	7.1408	0	0	0	0	0	0	0	0	0	0	chr6	+	29809595	29862310	29809722	29859046
NM_146155	Ahdc1	AT-hook DNA-binding motif-containing protein 1	4.0119	3.58874	5.82885	4.82593	3.70981	4.34286	3.89709	5.53339	3.65277	4.52696	4.75261	2.35646	3.30838	6.40251	chr4	+	132567420	132622192	132617364	132622149
NM_146155	Ahdc1	AT-hook DNA-binding motif-containing protein 1	3.59988	3.40046	4.20876	6.6844	2.74226	6.29514	6.02213	4.96797	5.703	5.49224	6.38627	8.06498	6.48644	4.85469	chr4	+	132567420	132634025	132617364	132622149
NM_146155	Ahdc1	AT-hook DNA-binding motif-containing protein 1	0	2.52233	1.65095	0	2.94489	0	0	0	0	0	0	0	0	0	chr4	+	132567420	132634025	132617364	132622149
NM_026203	Ahi1	jouberin isoform 1	38.6263	62.9829	54.0883	33.7777	43.7577	48.283	50.6259	66.1641	61.1973	43.6089	60.6642	71.5856	49.8996	37.2572	chr10	+	20672352	20800235	20679575	20798892
NM_026203	Ahi1	jouberin isoform 1	6.19263	0	9.0312	6.43847	6.93562	6.75864	10.5409	0	0	8.00469	0	0	6.69527	5.82873	chr10	+	20679417	20800235	20679417	20679417
NM_001177776	Ahi1	jouberin isoform 2	0	0	0	20.3587	14.2514	0	0	0	0	0	31.8072	0	23.1711	12.12	chr10	+	20760625	20800235	20761044	20798892
NM_009643	Ahnak	neuroblast differentiation-associated protein AHNAK isoform 1	2.32385	1.81937	3.17395	3.46328	3.45564	3.72911	3.91502	2.62896	2.81698	3.46444	2.07549	3.9638	3.22429	3.33446	chr19	+	9063773	9093685	9074589	9092814
NM_013464	Ahr	aryl hydrocarbon receptor isoform 1	0.522818	0.970362	0.763543	0.840076	0.55776	0.928497	0.817663	0.788161	0.877344	0.673063	0.826523	1.05439	0.683847	0.554822	chr12	-	36182650	36219661	36185360	36219295
NM_009644	Ahrr	aryl hydrocarbon receptor repressor isoform 1	0.0521588	0.0694739	0.109333	0.0729922	0.135773	0.0941752	0.0481549	0.0799416	0.0300801	0.0692286	0.0703811	0.130952	0.148631	0.0734011	chr13	-	74348565	74429757	74351104	74367386
NM_009644	Ahrr	aryl hydrocarbon receptor repressor isoform 1	0	0	0	0.0129432	0	0	0	0	0	0	0.0151051	0	0	0	chr13	-	74353514	74395017	74357984	74367386
NM_146036	Ahsa1	activator of 90 kDa heat shock protein ATPase homolog 1	52.6326	73.24	78.8956	75.6298	63.7457	61.867	61.2556	54.8136	59.7939	54.2648	64.6554	50.9414	56.9551	57.3926	chr12	+	88607677	88614902	88607791	88614713
NM_172391	Ahsa2	activator of 90 kDa heat shock protein ATPase homolog 2 isoform 1	6.76535	8.40824	13.1707	9.52538	7.78529	7.12726	9.1393	6.92772	0	7.18711	8.30613	6.76439	7.63481	8.08757	chr11	-	23387881	23397946	23390397	23397854
NM_013465	Ahsg	alpha-2-HS-glycoprotein isoform 1 precursor	0	0	0	0	0	0	0	0	0	0.0394483	0	0.0895442	0	0	chr16	+	22892114	22899511	22892187	22899148
NM_178885	AI182371	hemolytic complement-like isoform 1 precursor	0.066076	0.108891	0.0685419	0.113055	0.39186	0.146365	0.0998804	0.0783151	0.141002	0.277782	0	0.0442004	0.115645	0.0451644	chr2	-	34937413	34956180	34938000	34956173
NM_178885	AI182371	hemolytic complement-like isoform 1 precursor	0.0617636	0.103954	0.0676797	0.110696	0.0880366	0.142155	0.098624	0.0747641	0.135463	0.111224	0	0.0360454	0.112043	0.0447848	chr2	-	34937413	34956180	34938000	34956173
NM_178885	AI182371	hemolytic complement-like isoform 1 precursor	0	0	0.0613981	0	0.121712	0	0.184811	0	0	0	0.0847057	0	0	0	chr2	-	34939565	34956180	34940186	34956149
NM_172381	AI314180	proteasome-associated protein ECM29 homolog	12.3359	13.3198	12.5828	9.49466	11.2589	15.4295	12.7728	14.0237	14.2799	10.0131	13.9428	15.4756	10.3415	10.0407	chr4	-	58812902	58925597	58813052	58925369
NM_001002895	AI413582	uncharacterized protein C6orf1 homolog	25.3574	38.162	38.3884	37.8441	35.1036	36.0337	38.0548	29.7941	37.0105	33.1828	39.3774	39.0365	33.1624	29.6637	chr17	-	27700713	27702672	27700895	27701617
NM_001002895	AI413582	uncharacterized protein C6orf1 homolog	0	182.998	0	0	0	0	0	0	0	0	0	0	0	0	chr17	-	27701329	27701695	27701329	27701329
NR_033139	AI427809		0.0495497	0.098998	0.103864	0	0.0744124	0	0.0381218	0	0.0357192	0.0548047	0	0	0	0.104594	chr4	-	53274227	53283104	53274227	53274227
NM_001039220	AI429214	uncharacterized protein C8orf48 homolog	0.490552	0.447063	0.487077	1.04841	0.904716	0.524436	0.874009	0.692515	0.558359	0.485464	0.866019	0.51857	0.956471	0.617668	chr8	+	38056628	38058587	38056753	38057635
NR_028364	AI450353		1.20318	1.36175	1.24869	1.44145	0.822471	0.828299	0.982167	1.60188	1.17595	1.06365	1.21771	0.833499	1.35936	1.5929	chr11	+	83106931	83108431	83106931	83106931
NM_001085515	AI464131	uncharacterized family 31 glucosidase KIAA1161	8.50957	8.26123	9.27784	9.00449	9.01136	8.33958	9.93028	8.31554	8.85981	8.02235	9.21111	9.32009	6.75386	7.50659	chr4	-	41442636	41450109	41444510	41446661
NM_178901	AI467606	transmembrane protein C16orf54 homolog	0.449404	0.669015	0.748076	0.777333	1.13807	1.04411	0.97625	1.08892	0.457362	0.935653	1.5887	0.597333	0.86633	1.11605	chr7	+	134234949	134237563	134235768	134236446
NR_033498	AI504432		3.51509	6.80811	4.85873	5.38561	4.13129	5.58591	4.91231	5.63628	4.83531	3.40894	5.16191	5.60632	5.35908	3.19024	chr3	+	106842421	106857240	106842454	106852152
NR_015554	AI506816		1.44659	2.06417	0	2.29487	2.23082	0	1.87842	0	1.71277	2.07977	1.81452	2.36132	1.9651	2.07735	chr5	-	23206466	23218484	23206963	23208901
NR_015554	AI506816		0	0	2.20592	0	0	2.20974	0	1.98887	0	0	0	0	0	0	chr5	-	23206468	23218484	23206963	23208901
NR_033566	AI507597		0.114101	0.251241	0.343485	0.131014	0.275781	0.43864	0	0	0.561783	0.354302	0	0	0.508133	0.143627	chr4	+	141170284	141171519	141170284	141170284
NM_178906	AI593442	uncharacterized protein C11orf87 homolog precursor	10.0429	16.6235	12.8083	15.4464	12.8473	17.4486	15.2342	20.123	16.0373	12.2754	15.8974	11.1246	12.7695	13.7205	chr9	-	52481146	52487534	52485780	52486380
NM_133818	AI597479	ashwin	7.13476	8.46385	8.9675	8.50737	8.37092	8.88477	8.34104	8.23612	7.63455	7.76813	8.29667	7.7669	8.79566	7.72646	chr1	+	43155554	43172791	43155608	43170087
NM_145489	AI661453	uncharacterized protein C6orf132 homolog	0.55405	0.397099	0.472424	0.324612	0.446982	0.773586	0.405805	0.179909	0.415958	0.477783	0.295367	0.629608	0.495102	0.38324	chr17	+	47573587	47607587	47573753	47606342
NR_015519	AI662270		0.0752365	0.150319	0.0394269	0.105349	0.0376627	0.0424509	0	0	0.0542362	0.0832157	0.0525755	0.0944462	0.0536015	0.211755	chr11	+	83037077	83040086	83037077	83037077
NM_134149	AI837181	UPF0696 protein C11orf68 homolog isoform a	22.4954	33.4642	28.4068	25.38	24.8337	32.8198	37.5557	31.131	31.9899	28.921	30.5612	30.9386	22.4305	26.4688	chr19	+	5425143	5427316	5425168	5426707
NM_001033139	AI846148	uncharacterized protein C11orf84 homolog isoform 1	4.54037	5.95801	5.26755	5.60097	5.19644	4.55388	5.66604	5.26791	4.78365	5.45983	5.25207	4.21592	6.94792	5.22678	chr19	-	7430953	7457516	7432765	7457291
NM_001167831	AI846148	uncharacterized protein C11orf84 homolog isoform 2	1.87745	2.51899	2.14158	2.10455	1.85636	3.11833	0	2.04759	2.39377	1.67927	3.50863	4.06185	1.83537	1.60091	chr19	-	7447711	7457516	7448132	7457291
NR_027236	AI854703		8.38277	8.28165	10.4228	6.50816	9.18203	8.14531	11.7187	8.66122	7.98321	10.8791	10.1173	9.12114	8.39572	8.78603	chr6	+	48578165	48583687	48578165	48578165
NR_027236	AI854703		0	1.72824	1.21677	3.0162	2.01748	1.56676	0	1.21821	1.90164	0	0	0	2.24132	0	chr6	+	48576762	48583687	48576762	48576762
NM_001199330	AI987944	uncharacterized protein LOC233168 isoform 2	1.23865	1.20922	0.643936	1.29014	0.99879	2.39691	0.479456	1.17002	1.74554	1.08868	0	2.50382	1.29897	0.438467	chr7	-	48628299	48648749	48629711	48632236
NM_001199330	AI987944	uncharacterized protein LOC233168 isoform 2	0.772898	0.509827	1.94392	1.26898	1.23133	0.301652	1.28918	0.724167	0.523472	0.802452	1.98724	0	0.642292	1.06105	chr7	-	48628299	48648749	48629711	48648599
NM_001199330	AI987944	uncharacterized protein LOC233168 isoform 2	0	0.507791	0	0	0	0	0.831962	0	0	0	0.552854	0	0	0.690099	chr7	-	48628299	48648749	48629406	48648599
NM_009645	Aicda	single-stranded DNA cytosine deaminase	0	0	0	0	0	0	0	0	0	0.0228574	0	0	0	0	chr6	+	122503826	122514198	122503919	122512491
NM_181732	Aida	axin interactor, dorsalization-associated protein	7.61529	11.0907	9.18036	10.057	9.40279	9.846	10.8177	9.16246	9.73371	8.82956	10.2136	9.3641	9.70399	7.8504	chr1_random	+	270407	297849	270866	295933
NM_019467	Aif1	allograft inflammatory factor 1	3.76788	4.10621	5.74405	3.59721	4.88688	3.47885	4.34831	2.62538	3.08656	3.88333	3.47078	4.72991	3.69006	4.82036	chr17	-	35307936	35309655	35308053	35309484
NM_019467	Aif1	allograft inflammatory factor 1	0	0	0	0	0	0	0	0	0	0	0	0	0.457471	0	chr17	-	35307936	35312946	35308053	35309484
NM_145144	Aif1l	allograft inflammatory factor 1-like	2.02807	5.97368	5.30531	5.54102	3.68126	3.62829	2.58786	3.36426	2.42477	3.53799	3.06489	4.34664	3.26551	4.68711	chr2	+	31805822	31828962	31805870	31826510
NM_012019	Aifm1	apoptosis-inducing factor 1, mitochondrial isoform 1 precursor	5.80494	8.59523	5.18996	5.73743	4.92104	6.5086	5.93888	5.06953	6.76936	6.05269	5.21626	5.21379	5.82962	6.35666	chrX	-	45828120	45866603	45828293	45866515
NM_012019	Aifm1	apoptosis-inducing factor 1, mitochondrial isoform 1 precursor	2.92493	0	6.33748	3.76695	5.87131	3.02478	7.16073	3.03719	3.13975	2.80372	3.9895	3.47154	3.20227	3.33243	chrX	-	45828120	45836073	45828293	45835973
NM_012019	Aifm1	apoptosis-inducing factor 1, mitochondrial isoform 1 precursor	0	0	0	0.796285	0.646167	0	0	0	0	0	0	0	0	0	chrX	-	45828120	45858871	45828293	45858088
NM_001039194	Aifm2	apoptosis-inducing factor 2 isoform 2	1.7846	2.61396	2.34278	2.05492	2.53961	2.26911	2.09609	2.306	2.24892	2.1427	2.67423	1.25301	2.61748	1.87806	chr10	+	61178010	61201400	61188624	61199482
NM_178058	Aifm2	apoptosis-inducing factor 2 isoform 2	1.24097	0	0	0	0	0	0	0	0	0	0	0	0	0	chr10	+	61178010	61202008	61188624	61199482
NM_001039194	Aifm2	apoptosis-inducing factor 2 isoform 2	0	0	0	1.67842	0	0	0	0	0	0	0	2.22032	0	0	chr10	+	61178010	61201400	61188624	61199482
NM_175178	Aifm3	apoptosis-inducing factor 3 isoform 2	6.33273	7.25217	7.5363	11.0111	12.3587	8.0703	9.59344	7.65586	4.6359	7.81164	0	4.79839	10.9459	10.6627	chr16	+	17489703	17507575	17492165	17507259
NM_175178	Aifm3	apoptosis-inducing factor 3 isoform 2	3.94078	7.40943	12.553	16.0505	7.16704	10.6535	10.2194	8.64456	11.1979	9.18242	16.2332	14.1163	8.73493	8.50603	chr16	+	17489783	17507575	17492165	17507259
NM_175178	Aifm3	apoptosis-inducing factor 3 isoform 2	2.68803	3.60381	6.41776	7.09953	7.11781	5.33087	7.43015	4.72169	5.91077	8.23046	5.18588	6.01689	8.70788	5.64612	chr16	+	17489783	17505499	17492165	17503880
NM_025446	Aig1	androgen-induced gene 1 protein isoform 1	24.5159	32.0507	32.3855	31.6833	28.4403	30.8625	29.7602	25.1501	29.5185	27.6591	30.5152	30.4435	27.9889	24.9317	chr10	-	13366860	13588636	13367474	13588564
NM_001013779	Aim2	interferon-inducible protein AIM2	0.621646	0.931514	1.22163	1.27847	1.98384	1.57839	1.37503	1.11655	1.56845	1.89083	1.14032	1.65828	2.10362	0.956833	chr1	+	175350734	175396167	175385484	175395149
NM_007926	Aimp1	aminoacyl tRNA synthase complex-interacting multifunctional protein 1	26.3355	30.0857	27.4983	26.8627	32.0942	28.3831	31.5686	28.9144	31.7122	28.6376	31.5683	30.8309	31.2716	21.723	chr3	-	132323461	132346843	132323538	132346758
NM_001172146	Aimp2	aminoacyl tRNA synthase complex-interacting multifunctional protein 2 isoform 1	10.5346	12.3336	12.9175	0	11.3455	11.2952	11.947	10.6818	12.1894	10.5105	12.4685	11.1072	10.8417	11.2876	chr5	-	144663572	144670708	144663670	144670584
NM_146165	Aimp2	aminoacyl tRNA synthase complex-interacting multifunctional protein 2 isoform 2	0	0	0	14.4332	0	0	0	0	0	0	0	0	0	0	chr5	-	144663572	144670708	144663670	144670584
NM_016666	Aip	AH receptor-interacting protein	32.521	37.8389	37.2927	44.1803	42.2598	41.5952	40.2532	35.7549	39.7813	37.228	39.8969	45.6895	42.0172	34.9763	chr19	-	4114445	4121575	4114590	4121434
NM_016666	Aip	AH receptor-interacting protein	0	8.00253	5.12199	0	0	0	0	0	0	0	5.50158	0	0	0	chr19	-	4114445	4125827	4114590	4121434
NM_053245	Aipl1	aryl-hydrocarbon-interacting protein-like 1	0	0	0	0	0	0	0	0.031768	0	0.0733585	0	0	0.0472517	0.046668	chr11	-	71842223	71851011	71842755	71850960
NM_009646	Aire	autoimmune regulator isoform 1	0.0190346	0	0	0.05877	0	0	0.141179	0	0.143014	0.146868	0	0.318048	0.283321	0	chr10	-	77492775	77506325	77494614	77506268
NM_009646	Aire	autoimmune regulator isoform 1	0.0130435	0	0	0.0310752	0	0	0.0563104	0.306908	0.0548629	0	0	0.245675	0.0824745	0	chr10	-	77492775	77506325	77494614	77506268
NM_009646	Aire	autoimmune regulator isoform 1	0	0	0	0	0.598005	0.067732	0	0	0.062535	0.111883	0	0	0	0.0844657	chr10	-	77492775	77501003	77492988	77500723
NM_009646	Aire	autoimmune regulator isoform 1	0	0.016768	0.034581	0	0.228194	0	0	0	0	0.13494	0.129801	0	0	0	chr10	-	77492775	77506325	77492988	77506268
NM_009646	Aire	autoimmune regulator isoform 1	0	0	0	0	0.131572	0	0	0	0	0	0	0	0	0	chr10	-	77492775	77506325	77492988	77506268
NM_009646	Aire	autoimmune regulator isoform 1	0	0.0126728	0.0209249	0	0	0	0	0	0	0.0460644	0.0552661	0	0	0	chr10	-	77492775	77506325	77492988	77506268
NM_009646	Aire	autoimmune regulator isoform 1	0	0.00578999	0	0	0	0	0	0	0	0	0	0	0	0	chr10	-	77492775	77506325	77492988	77506268
NR_027773	Airn		0.225857	0.902498	1.65698	0	1.01754	1.01948	0.347524	0.270504	0.651264	1.49883	1.81502	1.1341	1.28746	0.635677	chr17	+	12934176	13052750	12934176	12934176
NR_027784	Airn		0.189504	0	0	0	0	0	0	0	0	0	0	0	0	0	chr17	+	12934176	13008423	12934176	12934176
NR_002853	Airn		0	0.310223	0.341748	0.717484	0.186542	0.21026	0	0.334684	0.134312	0	0.162751	0.233889	0	0.19665	chr17	+	12934176	13008423	13007397	13007736
NR_027772	Airn		0	0	0	0	1.0778	0	0.993881	0	0	0.476275	0	0	0.306902	0.303012	chr17	+	12934176	13022989	12934176	12934176
NM_001099299	Ajap1	adherens junction-associated protein 1	8.91355	12.9481	11.3665	11.3726	12.8551	11.1842	15.031	13.5281	14.6544	12.8708	13.9623	12.6402	11.279	10.0483	chr4	-	152747329	152856939	152756373	152856266
NM_010590	Ajuba	LIM domain-containing protein ajuba	0.305408	0.232355	0.416893	0.494581	0.26725	0.419146	0.268566	0.234828	0.126545	0.171671	0.243605	0.220376	0.403615	0.245415	chr14	-	55186308	55196253	55187767	55196101
NM_010590	Ajuba	LIM domain-containing protein ajuba	0.167575	0.163318	0.288493	0.259303	0.141993	0	0.389781	0	0.297426	0.23787	0.10545	0.523567	0	0.166706	chr14	-	55186308	55190919	55187767	55189332
NM_001198791	Ak1	adenylate kinase isoenzyme 1 isoform 2	19.3999	40.6807	24.7114	31.761	34.8704	34.2863	38.8139	16.4368	21.9767	26.8885	28.2471	26.6547	37.8523	26.2294	chr2	+	32480956	32490578	32484001	32489229
NM_001198792	Ak1	adenylate kinase isoenzyme 1 isoform 2	17.245	5.5761	19.4356	8.93029	14.0945	9.93089	7.3449	25.648	20.019	14.5935	23.8115	18.9514	8.07172	11.7143	chr2	+	32483909	32490578	32484001	32489229
NM_001033966	Ak2	adenylate kinase 2, mitochondrial isoform a	6.44825	6.32911	6.89079	6.7642	4.97254	3.97325	5.55191	4.99804	4.83935	4.08116	3.98889	3.04912	5.14903	4.22334	chr4	+	128670508	128685642	128670587	128685499
NM_016895	Ak2	adenylate kinase 2, mitochondrial isoform b	4.36073	5.95243	7.78352	7.40196	7.05794	6.37677	6.67896	5.39456	4.77398	5.76878	5.87252	6.383	6.51723	6.02112	chr4	+	128670508	128688773	128670587	128687811
NM_021299	Ak3	GTP:AMP phosphotransferase AK3, mitochondrial	42.5493	41.118	41.9011	40.9415	55.6451	55.5851	59.3854	47.8258	50.8215	47.755	53.7776	59.5468	52.7964	33.6569	chr19	-	29095321	29122392	29097315	29122319
NM_009647	Ak4	adenylate kinase 4, mitochondrial	4.1002	5.69119	5.34951	4.33818	2.46605	4.04078	3.3746	0	2.13939	0	1.41714	3.88322	2.75832	3.10554	chr4	+	101092307	101140376	101092425	101136272
NM_001177602	Ak4	adenylate kinase 4, mitochondrial	0.825975	0	0	2.14324	0	0	0.666685	1.19236	1.37173	1.5461	1.09309	0	0.834773	1.05712	chr4	+	101091893	101140376	101092425	101136272
NM_001177604	Ak4	adenylate kinase 4, mitochondrial	0	0	0	0	0.958515	2.22746	0	0	0	0	0	0	0	0	chr4	+	101091925	101140376	101092425	101136272
NM_001177605	Ak4	adenylate kinase 4, mitochondrial	0	0	0	0	0	0	0	3.03991	0	1.57073	2.45553	0	0	0	chr4	+	101091916	101140376	101092425	101136272
NM_001081277	Ak5	adenylate kinase isoenzyme 5	9.84825	18.2163	15.6238	32.0828	10.2121	13.7495	12.6294	15.2528	12.1923	9.36218	19.2033	7.53769	12.7113	10.6811	chr3	-	152125778	152331104	152126911	152330823
NM_027592	Ak6	adenylate kinase isoenzyme 6	4.63247	5.93347	7.6517	7.7228	0	5.9686	6.00343	4.97346	0	0	0	0	7.27036	5.33692	chr13	+	101421297	101436368	101421372	101435974
NM_030187	Ak7	adenylate kinase 7	0.203968	0.188085	0.164442	0.131816	0.204209	0.141644	0.241424	0.0601185	0.113104	0.104123	0.328923	0.23635	0.0894202	0.154558	chr12	+	106944191	107020657	106944374	107019919
NM_030187	Ak7	adenylate kinase 7	0	0	0	0	0	0	0	0.0492266	0	0.0568345	0	0	0	0.144624	chr12	+	106957065	106977453	106957196	106976952
NM_001033874	Ak8	adenylate kinase 8	0.364785	0.44171	0.347566	0.325044	0.46482	0.598759	0.561304	0.603593	0.669364	0.47683	0.463477	0.416293	0.378014	0.140004	chr2	+	28555680	28668685	28555710	28668585
NM_001145192	Akain1	A-kinase anchor protein inhibitor 1	2.51287	3.49133	3.76889	4.12525	4.07739	3.74017	4.53328	3.44473	3.24815	3.33045	3.02758	3.53517	2.62357	2.80462	chr17	+	69788665	69838573	69788865	69836687
NM_009648	Akap1	A-kinase anchor protein 1, mitochondrial	4.88395	8.61856	6.682	7.48094	7.92139	5.55379	8.27056	8.2355	8.02808	7.50729	8.30468	8.28443	8.57647	7.89044	chr11	-	88692105	88712817	88693068	88707148
NM_009648	Akap1	A-kinase anchor protein 1, mitochondrial	1.58981	0	0.982085	1.21742	0	1.19457	0	0	0	1.30629	0	0	0	0	chr11	-	88692105	88712817	88692105	88692105
NM_001042541	Akap1	A-kinase anchor protein 1, mitochondrial	0	0	1.32975	0	1.24084	1.43294	0	0	0	0	0	0	0	0	chr11	-	88692105	88725900	88693068	88707148
NM_019921	Akap10	A-kinase anchor protein 10, mitochondrial precursor	4.40394	5.56764	4.55048	3.25746	3.79884	5.62951	4.74735	6.36365	5.48846	3.38493	4.93789	5.99687	2.46381	3.67648	chr11	-	61684808	61743728	61686517	61743578
NM_001164503	Akap11	A-kinase anchor protein 11 isoform 1	14.2209	19.9121	15.5701	13.3646	14.4299	21.1082	16.5346	23.9626	20.8295	13.633	19.5243	21.5037	14.0898	11.8246	chr14	-	78892052	78936667	78895582	78922457
NM_031185	Akap12	A-kinase anchor protein 12	6.89143	6.11891	7.31586	4.85793	4.19545	9.24185	11.0264	10.9749	6.20873	5.91323	4.44602	9.36189	7.97158	4.88323	chr10	-	5987069	6080212	5988609	6080022
NM_031185	Akap12	A-kinase anchor protein 12	3.31285	4.86822	5.21566	7.08919	7.46132	7.29323	1.72883	0	5.1704	6.66667	5.81929	4.75014	3.95087	5.79825	chr10	-	5987069	5998773	5988609	5993349
NM_029332	Akap13	A-kinase anchor protein 13	2.14995	2.29583	2.74635	3.78233	2.41005	2.50909	2.79924	2.82335	2.58043	2.47145	2.66578	2.40823	2.88516	2.82901	chr7	+	82600419	82899495	82679704	82895509
NM_001081956	Akap17b	A-kinase anchor protein 17B	1.354	1.88179	1.23964	1.81366	1.88668	2.32555	2.08338	2.53739	2.12144	2.08263	3.40865	2.94785	1.9282	0.999495	chrX	-	34148177	34185409	34150967	34164315
NM_001081956	Akap17b	A-kinase anchor protein 17B	1.02711	1.27815	2.54853	1.91258	1.6365	1.37896	1.62091	0.72482	1.27379	0.667486	0	0.416341	0.915805	1.68517	chrX	-	34148177	34185409	34150967	34158725
NM_001035533	Akap2	A-kinase anchor protein 2 isoform 1	15.6319	16.0406	16.4726	21.0078	16.6363	15.1259	23.665	25.9249	22.1666	18.6784	15.9221	7.32134	14.0532	21.6012	chr4	+	57867433	57909856	57867544	57905839
NM_001035533	Akap2	A-kinase anchor protein 2 isoform 1	0	0	0	0	0	0	0	0	0	0	0	3.39106	0	0	chr4	+	57754966	57909856	57770543	57905839
NM_001035532	Akap2	A-kinase anchor protein 2 isoform 2	0	4.84633	5.81763	0	6.0621	5.59758	0	0	0	0	5.31606	5.07032	8.27178	4.79228	chr4	+	57858119	57909856	57867544	57905839
NM_009649	Akap2	A-kinase anchor protein 2 isoform 3	0	0	0	0	0	0	0	0	0	5.97119	0	3.79531	0	0	chr4	+	57858119	57909856	57867544	57905763
NM_009650	Akap3	A-kinase anchor protein 3	0.0614832	0.102367	0.0966588	0.064568	0.0461668	0.156109	0.0946058	0.058896	0.110804	0.0340019	0.107412	0.0771812	0.0438009	0.0432615	chr6	+	126803115	126824326	126810272	126824133
NM_001101471	Akap5	A-kinase anchor protein 5	1.211	1.75283	1.63043	3.06381	1.22585	2.8081	1.24611	1.43395	1.23248	1.45723	2.58904	1.20995	1.97059	1.55948	chr12	+	77425877	77435138	77428803	77431041
NM_198111	Akap6	A-kinase anchor protein 6	13.4564	17.3771	15.0011	14.1963	15.0565	17.9525	16.4051	19.4881	16.801	14.7439	14.5918	17.0789	14.2331	14.0518	chr12	+	53800369	54252002	53896857	54243715
NM_018747	Akap7	A-kinase anchor protein 7 isoform 1	3.312	5.419	3.17694	6.75382	4.70464	5.69254	3.16247	3.87379	5.46168	4.04254	4.74792	5.71314	5.89166	2.91946	chr10	-	24888895	24919964	24890857	24919851
NM_018747	Akap7	A-kinase anchor protein 7 isoform 1	3.23438	3.6186	3.66761	3.39601	4.74944	3.26557	3.84156	3.6656	4.45617	4.01855	3.06099	4.00397	4.36621	2.5751	chr10	-	24888895	25018969	24890857	25009444
NM_018747	Akap7	A-kinase anchor protein 7 isoform 1	0	0	3.49774	0	0	0	5.78078	4.54116	0	3.63431	4.11388	0	0	4.90695	chr10	-	24889933	24891040	24889933	24889933
NM_019774	Akap8	A-kinase anchor protein 8	4.80315	4.78926	5.69697	0	2.97839	2.92436	5.67182	5.07739	5.35961	4.16063	3.11437	4.83927	5.88459	6.52787	chr17	-	32440620	32458098	32440620	32440620
NM_019774	Akap8	A-kinase anchor protein 8	3.73743	6.49472	7.96598	9.22303	9.3643	8.09014	6.65084	7.4645	5.86567	8.73213	8.03354	5.28635	7.19392	3.43175	chr17	-	32440620	32458098	32442201	32458048
NM_019774	Akap8	A-kinase anchor protein 8	2.74044	2.95906	5.02682	6.71225	4.32333	2.45369	4.96965	3.52579	5.35128	3.35925	3.45997	5.14093	6.40773	6.24948	chr17	-	32440620	32458098	32442201	32453353
NM_019774	Akap8	A-kinase anchor protein 8	0	0	0	5.47748	4.37234	2.88785	1.92951	0	0	3.28728	2.00406	2.02713	4.60212	0	chr17	-	32440620	32458098	32440620	32440620
NM_017476	Akap8l	A-kinase anchor protein 8-like	13.4012	20.664	24.4747	25.7534	35.0336	19.4732	27.1433	18.0345	20.8572	24.1012	16.934	21.6643	36.5806	16.2178	chr17	-	32458368	32487522	32458436	32487444
NM_017476	Akap8l	A-kinase anchor protein 8-like	5.64616	3.95037	11.923	15.4926	0	5.01151	8.35286	7.25641	5.86839	7.53959	10.692	9.16561	0	14.077	chr17	-	32458368	32487522	32458436	32487444
NM_017476	Akap8l	A-kinase anchor protein 8-like	0	0	0	0	0	0	0	0	0	0	0	0	0	5.24414	chr17	-	32474066	32487522	32475211	32487444
NM_194462	Akap9	A-kinase anchor protein 9	6.01657	6.64863	5.38333	4.94591	5.25689	7.31408	5.19472	7.81817	7.11422	5.49146	7.41295	7.93062	5.20632	4.58467	chr5	+	3928185	4080204	3928442	4079696
NM_020616	Akip1	A-kinase-interacting protein 1	1.8833	1.25425	1.85048	3.1315	1.94444	2.59013	2.17341	1.74784	2.29099	2.53869	2.22084	2.65966	1.76111	1.73925	chr7	+	116847250	116855695	116847465	116855407
NM_023423	Akirin1	akirin-1	13.4344	19.9123	17.4628	18.3352	18.4707	16.8583	17.9541	17.4373	16.913	16.8744	16.7266	15.9737	16.5182	12.4353	chr4	-	123412437	123427542	123414096	123427407
NM_001007589	Akirin2	akirin-2	19.8116	28.0204	25.0939	25.0348	20.6545	27.5209	22.089	23.7602	23.5485	19.2188	29.2004	21.7521	26.4858	23.0771	chr4	+	34497863	34514157	34498293	34513474
NM_001045514	Akna	AT-hook-containing transcription factor	0.584914	0.756172	0.77531	0.915369	0.783677	0.718296	0.794138	0.552053	0.644877	0.894309	0.613109	1.23096	0.698567	0.859441	chr4	-	63028161	63064479	63029079	63059158
NM_177859	Aknad1	protein AKNAD1	0.0116066	0	0	0	0	0	0	0	0	0	0.0324496	0	0	0.0324372	chr3	+	108547310	108578211	108547310	108547310
NM_177859	Aknad1	protein AKNAD1	0.0114265	0.0203411	0.00800285	0.0320754	0.0382238	0	0.0352479	0.0073143	0	0.0506732	0.0319374	0	0.0217586	0	chr3	+	108554467	108565014	108554589	108560305
NM_177859	Aknad1	protein AKNAD1	0	0	0	0	0	0	0	0.0180975	0	0	0	0	0	0	chr3	+	108542575	108585227	108554589	108584969
NM_007432	Akp3	intestinal-type alkaline phosphatase precursor	0	0	0.0321692	0	0	0.0346366	0	0	0	0	0	0	0	0	chr1	+	89021582	89024487	89021582	89024487
NM_007432	Akp3	intestinal-type alkaline phosphatase precursor	0	0	0	0	0	0	0	0	0	0	0	0.0814133	0	0	chr1	+	89021547	89023722	89022555	89023565
NM_021473	Akr1a1	alcohol dehydrogenase [NADP(+)]	132.924	172.849	166.802	166.748	168.201	161.468	167.33	153.777	164.266	149.061	175.127	162.759	161.147	135.69	chr4	-	116309114	116324256	116309208	116318192
NM_172398	Akr1b10	aldo-keto reductase family 1, member B10	13.1644	16.8184	14.9245	15.8676	14.6356	13.9117	9.34761	12.821	13.2084	14.076	12.8318	14.8005	13.3944	11.0426	chr6	+	34334246	34346949	34334341	34346654
NM_172398	Akr1b10	aldo-keto reductase family 1, member B10	0	0	0	0	0	0	2.72513	0	0	0	0	0	0	0	chr6	+	34334246	34346949	34334246	34334246
NM_009658	Akr1b3	aldose reductase	0	0	1.00143	0	0	1.18242	0	0	0	0	1.57354	6.28045	0	1.51907	chr6	-	34253929	34267489	34254296	34267405
NM_009731	Akr1b7	aldose reductase-related protein 1	0	0.0577736	0.0909199	0.0607345	0	0	0.133483	0	0.0625354	0.0479747	0.121241	0	0	0	chr6	+	34362361	34373137	34362409	34372888
NM_008012	Akr1b8	aldose reductase-related protein 2	0.6793	0.32902	0.43149	0.720588	0.74193	0.627191	0.380093	0.512714	0.712278	0.250447	0.719237	0.8269	0.117325	0.17381	chr6	+	34304163	34318454	34304230	34318168
NM_013777	Akr1c12	aldo-keto reductase family 1, member C12	0.0220457	0.0587284	0.0693169	0	0	0.0995114	0.0339224	0	0	0	0.0308112	0	0	0.0310241	chr13	-	4267417	4278645	4267633	4278602
NM_013778	Akr1c13	aldo-keto reductase family 1 member C13	0.286316	0.234685	0.253915	0.0616782	0.220503	0.298244	0.237226	0.295384	0.0635072	0.14616	0.153907	0.221181	0.188295	0.15497	chr13	+	4190432	4204849	4190472	4204629
NM_134072	Akr1c14	3-alpha-hydroxysteroid dehydrogenase	0.101117	0.43099	0.29674	0.849522	0.303709	0.273857	0.248946	0.154981	0.174943	0.201313	0.169586	0.253869	0.230518	0.313055	chr13	+	4058836	4089668	4058877	4088236
NM_134066	Akr1c18	aldo-keto reductase family 1 member C18 isoform 1	0	0	0	0.0712245	0	0.172202	0	0	0	0	0	0	0.0724803	0	chr13	-	4131872	4149877	4132039	4149844
NM_001013785	Akr1c19	aldo-keto reductase family 1, member C19	0.0436249	0.058107	0	0	0	0.0492292	0.0671269	0	0	0	0	0	0	0	chr13	+	4232985	4247605	4233016	4247366
NM_029901	Akr1c21	aldo-keto reductase family 1 member C21	0	0	0	0	0.0451083	0	0	0	0.0649583	0	0	0	0	0	chr13	+	4573320	4585789	4573394	4585626
NM_027582	Akr1cl	aldo-keto reductase family 1, member C-like isoform 1	0.0963304	0.192464	0.151443	0.202327	0.192888	0.108706	0.444679	0.276851	0.208327	0.266387	0.134632	0.362778	0.617681	0.0677811	chr1	-	65074287	65079322	65074287	65074287
NM_027582	Akr1cl	aldo-keto reductase family 1, member C-like isoform 1	0	0	0	0	0	0	0	0	0	0.048702	0	0	0	0	chr1	-	65059659	65079322	65059840	65072292
NM_018859	Akr1e1	1,5-anhydro-D-fructose reductase	9.51729	12.2368	11.4538	8.50831	9.9034	11.7225	10.1634	10.7852	11.4274	9.72967	11.2873	11.0051	8.29902	10.3936	chr13	-	4591735	4608410	4592501	4608369
NM_018859	Akr1e1	1,5-anhydro-D-fructose reductase	0	0	0	3.9547	1.33685	0	0	0	0	0	0	0	0	0	chr13	-	4591735	4608410	4592501	4608369
NM_025337	Akr7a5	aflatoxin B1 aldehyde reductase member 2	10.6668	14.0407	13.843	14.1892	13.098	12.3912	12.6962	11.3604	10.132	10.0284	12.5841	11.8937	12.9636	11.7439	chr4	+	138866658	138874701	138866669	138874168
NM_009652	Akt1	RAC-alpha serine/threonine-protein kinase isoform 1	43.0996	59.9328	60.0506	58.7411	61.4219	55.2611	61.9702	55.4151	56.3035	57.0271	60.3381	60.9241	58.8893	48.4911	chr12	-	113892031	113912487	113892908	113909772
NM_026270	Akt1s1	proline-rich AKT1 substrate 1 isoform b	11.2659	19.9225	19.6088	20.6999	15.9655	19.0692	17.1534	14.8422	17.0973	15.4959	20.4141	16.5057	16.1021	11.9036	chr7	+	52104596	52110780	52107947	52110105
NM_026270	Akt1s1	proline-rich AKT1 substrate 1 isoform b	3.05263	3.08346	3.2996	3.95641	4.92116	2.18285	2.67729	4.0219	1.88806	4.8724	3.34434	3.97664	3.54703	5.17533	chr7	+	52105385	52110780	52107947	52110105
NM_007434	Akt2	RAC-beta serine/threonine-protein kinase	8.80071	8.14262	0	9.94355	7.00504	7.53008	7.04048	2.85851	4.39169	0	4.61831	7.06673	3.81397	0	chr7	+	28392354	28424472	28393726	28423160
NM_001110208	Akt2	RAC-beta serine/threonine-protein kinase	2.20609	3.38982	3.87664	2.6614	1.88378	0	1.83944	4.62462	2.81478	2.64417	4.6139	2.51047	3.98367	3.99552	chr7	+	28376578	28424472	28393726	28423160
NM_007434	Akt2	RAC-beta serine/threonine-protein kinase	0	0	7.31809	0	0	3.1662	0	0	0	4.91632	0	0	0	5.23902	chr7	+	28390878	28424472	28393726	28423160
NM_011785	Akt3	RAC-gamma serine/threonine-protein kinase	13.9684	17.8724	17.7231	19.0966	16.2289	19.3196	17.783	17.5115	16.5901	15.4387	17.3827	17.1078	14.841	15.4047	chr1	-	178952245	179178898	178955494	179178852
NM_010241	Aktip	AKT-interacting protein isoform 1	39.7517	46.3446	54.2809	46.5903	38.8913	48.0674	47.8879	38.604	38.9496	39.4896	43.9031	41.4147	41.3233	31.7423	chr8	-	93647397	93657922	93648469	93654981
NM_010241	Aktip	AKT-interacting protein isoform 1	12.8648	15.616	12.874	10.8873	18.8305	18.3836	18.1518	14.1291	13.1027	18.711	13.0524	20.0671	16.0371	22.3934	chr8	-	93647397	93657922	93648469	93654981
NM_008525	Alad	delta-aminolevulinic acid dehydratase	5.63148	6.94047	8.51898	9.47423	8.68226	8.41696	9.0414	9.73342	8.03238	10.1794	12.1718	11.4728	3.31495	9.05114	chr4	-	62170203	62180928	62170282	62175220
NM_008525	Alad	delta-aminolevulinic acid dehydratase	4.00786	7.32191	4.38894	2.50696	5.08224	2.51378	5.09527	2.05199	3.86308	2.89469	1.85565	2.267	8.13501	0	chr4	-	62170203	62181097	62170282	62175220
NM_020559	Alas1	5-aminolevulinate synthase, nonspecific, mitochondrial precursor	9.66173	13.0745	13.5207	14.5195	16.7305	15.1822	16.6396	15.269	14.5446	15.1516	14.7078	18.0392	14.9683	10.4432	chr9	-	106135785	106150285	106136367	106149288
NM_009653	Alas2	5-aminolevulinate synthase, erythroid-specific, mitochondrial isoform a	0.867948	1.80212	0	0	0	1.81486	1.45338	1.1738	0.220829	0	0	1.92274	0.982076	1.29328	chrX	+	146981959	147005165	146986706	147005034
NM_001102446	Alas2	5-aminolevulinate synthase, erythroid-specific, mitochondrial isoform b	0	0	1.81173	1.83369	0.603111	0	0	0	0	0.260721	1.31778	0	0	0	chrX	+	146981959	147005165	146986706	147005034
NM_009654	Alb	serum albumin preproprotein	0	0	0	0.0345021	0	0	0	0.0236039	0	0	0	0	0	0	chr5	+	90889914	90905629	90889960	90904336
NM_009655	Alcam	CD166 antigen isoform 1 precursor	9.14386	17.0942	15.6294	18.3575	13.374	17.0003	13.8939	15.8374	15.7951	12.7712	16.8928	18.3608	15.7859	11.2174	chr16	-	52249108	52453110	52253261	52452578
NM_145954	Aldh16a1	aldehyde dehydrogenase family 16 member A1	1.39137	2.10565	2.36358	1.91765	1.69894	1.70807	1.5297	1.75337	1.71231	1.3914	1.7639	1.26805	1.45775	0.901152	chr7	-	52397209	52409908	52397310	52409851
NM_145954	Aldh16a1	aldehyde dehydrogenase family 16 member A1	0	0	0	0	0	0	0	0	0	0	0	0.628867	0	0.589483	chr7	-	52397209	52409908	52397310	52403128
NM_153554	Aldh18a1	delta-1-pyrroline-5-carboxylate synthase isoform 2	9.40513	18.4114	12.695	20.3526	15.9791	17.3673	15.1297	14.5465	16.128	15.0522	10.2568	13.0587	19.4017	10.829	chr19	-	40633408	40633769	40633408	40633408
NM_019698	Aldh18a1	delta-1-pyrroline-5-carboxylate synthase isoform 1	5.08834	5.1967	6.19083	5.6346	5.54506	4.86401	4.57356	5.37078	4.47592	3.07771	6.36794	0	5.88932	5.60564	chr19	-	40624746	40662953	40625637	40660067
NM_153554	Aldh18a1	delta-1-pyrroline-5-carboxylate synthase isoform 2	0	0	0	1.39727	0	0.987553	1.76886	0	1.05266	2.13164	0	5.97017	0	0	chr19	-	40624746	40662953	40625637	40660067
NM_013467	Aldh1a1	retinal dehydrogenase 1	114.208	118.246	110.247	84.1358	119.075	141.459	116.106	86.7553	137.898	102.5	96.2884	154.54	113.958	100.43	chr19	+	20676471	20717952	20676501	20717456
NM_009022	Aldh1a2	retinal dehydrogenase 2	1.25394	4.01435	3.94267	13.6152	0.94707	9.2349	1.15091	0.42147	2.2519	1.24093	1.22983	7.40101	0.564204	1.1145	chr9	+	71063595	71144050	71063653	71141485
NM_053080	Aldh1a3	aldehyde dehydrogenase family 1 member A3	0.0425504	0.0188919	0.0445962	0.0794406	0.0852014	0.0640223	0.0255229	0.077603	0.0204491	0	0.0594687	0.0712194	0.0877438	0.159679	chr7	-	73535778	73572363	73537574	73572298
NM_053080	Aldh1a3	aldehyde dehydrogenase family 1 member A3	0	0	0	0	0	0	0.125782	0.140671	0	0	0	0.112115	0.169136	0	chr7	-	73553690	73570587	73553943	73570546
NM_011921	Aldh1a7	aldehyde dehydrogenase, cytosolic 1	3.71918	3.29533	3.16019	1.36745	2.8599	3.36125	2.47947	1.69562	2.904	2.11982	1.75161	3.07506	3.07866	2.67992	chr19	-	20767442	20802046	20767952	20802002
NM_028270	Aldh1b1	aldehyde dehydrogenase X, mitochondrial precursor	2.13847	3.16487	3.39589	3.0851	2.94117	2.24256	2.59254	2.46236	2.33572	2.34138	2.86799	2.5489	2.70841	2.34064	chr4	+	45811893	45817480	45815335	45816895
NM_027406	Aldh1l1	cytosolic 10-formyltetrahydrofolate dehydrogenase	12.5027	7.14601	13.6418	18.825	14.5194	12.5761	11.8257	16.031	9.81893	12.0255	14.587	14.9259	15.3613	7.85858	chr6	+	90500811	90549165	90507218	90548936
NM_027406	Aldh1l1	cytosolic 10-formyltetrahydrofolate dehydrogenase	6.5547	15.6852	10.3648	4.63991	10.7831	10.8071	12.956	6.02404	11.998	9.75733	9.4751	9.83542	7.49466	9.09167	chr6	+	90500841	90549165	90507218	90548936
NM_153543	Aldh1l2	mitochondrial 10-formyltetrahydrofolate dehydrogenase	0.887203	1.08843	1.31322	1.24229	1.01292	1.02753	0.814308	0.767853	0.863972	1.0932	0.96804	0.898797	1.08666	1.13901	chr10	-	82950191	82996885	82953323	82996759
NM_009656	Aldh2	aldehyde dehydrogenase, mitochondrial isoform 1 precursor	38.3258	38.5427	40.0498	43.4325	38.0766	37.5304	39.2688	30.7536	33.1407	33.7071	38.2602	39.4773	37.7806	32.4116	chr5	-	122017695	122043833	122017999	122043490
NM_001112725	Aldh3a1	aldehyde dehydrogenase, dimeric NADP-preferring isoform 1	0.521071	0.780806	0.819185	1.00323	0.880346	1.39653	0.400893	0.530361	0.657348	0.864499	0.728252	0.572348	0.556841	0.412472	chr11	+	61022243	61031918	61025733	61031730
NM_007437	Aldh3a2	fatty aldehyde dehydrogenase isoform 2	12.4819	15.2641	14.6727	17.3692	14.1246	16.7417	13.8447	13.366	14.0216	13.4802	13.484	16.2132	13.3714	11.8337	chr11	-	61058256	61080629	61059811	61080508
NM_026316	Aldh3b1	aldehyde dehydrogenase family 3 member B1	3.84527	3.57721	2.94604	3.09806	3.3204	2.86841	2.76213	2.6838	2.54793	2.6524	2.5866	3.66833	2.19421	1.84075	chr19	-	3913490	3929716	3913893	3923900
NM_001177438	Aldh3b2	aldehyde dehydrogenase family 3 member B2	0.455397	0.740226	0.448978	0.194541	0.479118	0.387602	0.427565	0.702423	0.450696	0.542111	1.14887	0.610428	0.538888	0.325862	chr19	+	3972327	3981665	3972575	3981192
NM_175438	Aldh4a1	delta-1-pyrroline-5-carboxylate dehydrogenase, mitochondrial precursor	8.87612	7.6838	8.63945	9.7898	7.8928	7.33778	8.45596	6.91784	6.34673	6.50785	7.64023	7.98207	8.15787	7.24763	chr4	+	139178808	139205606	139179053	139204185
NM_172532	Aldh5a1	succinate-semialdehyde dehydrogenase, mitochondrial precursor	20.8415	22.4678	23.4237	20.7616	22.2422	22.3063	23.5842	21.983	21.7976	20.555	20.4782	24.7407	22.1464	19.0255	chr13	-	24999447	25029530	25003429	25029437
NM_134042	Aldh6a1	methylmalonate-semialdehyde dehydrogenase [acylating], mitochondrial isoform 1 precursor	18.1118	21.8561	20.6615	22.0264	31.8595	26.4805	27.536	25.9484	29.2546	28.0936	25.1316	29.7653	28.7051	14.8257	chr12	-	85771667	85791900	85773393	85791889
NM_138600	Aldh7a1	alpha-aminoadipic semialdehyde dehydrogenase isoform a	16.0343	12.5936	11.5704	17.3674	13.0801	13.4291	14.2094	14.5726	13.5454	8.52375	12.1981	13.6655	13.9094	10.4968	chr18	-	56685389	56721952	56686606	56721878
NM_001127338	Aldh7a1	alpha-aminoadipic semialdehyde dehydrogenase isoform b	7.45993	10.1811	8.77737	6.89195	6.66914	8.90056	5.04088	4.3837	3.99284	7.11591	5.92083	6.47406	4.60129	8.276	chr18	-	56685389	56732593	56686606	56721794
NM_178713	Aldh8a1	aldehyde dehydrogenase family 8 member A1	0.0222253	0	0.0465877	0.0622411	0	0.100322	0	0.0425808	0	0.0491647	0	0.0557998	0.0633345	0	chr10	+	21097105	21116384	21097146	21115646
NM_019993	Aldh9a1	4-trimethylaminobutyraldehyde dehydrogenase precursor	14.4131	15.914	16.2806	15.6191	17.5889	14.6888	16.0232	14.5994	15.0631	15.8463	16.891	17.7035	16.5074	12.3736	chr1	+	169280121	169298661	169280366	169297630
NM_007438	Aldoa	fructose-bisphosphate aldolase A isoform 2	597.892	766.206	743.491	767.233	703.456	732.192	719.985	679.63	698.619	653.813	752.212	692.271	703.73	600.969	chr7	-	133938747	133942768	133938932	133941269
NM_001177308	Aldoa	fructose-bisphosphate aldolase A isoform 2	0	0	0	0	0	0	0	0	0	0	88.8585	0	0	0	chr7	-	133938747	133943961	133938932	133941269
NM_001199270	Aldoart1	aldolase 1 A retrogene 1	24.5449	33.0523	29.6441	33.184	29.5697	32.2498	28.3165	27.1064	28.0874	31.9167	32.5563	31.4889	31.9096	23.4127	chr4	-	72511616	72513668	72512343	72513603
NM_144903	Aldob	fructose-bisphosphate aldolase B	0.777211	1.03522	1.11326	1.08827	1.66001	0.818585	1.4351	1.01752	1.49406	1.2608	1.23107	1.10574	2.28863	0.911449	chr4	-	49548866	49562355	49549664	49557780
NM_009657	Aldoc	fructose-bisphosphate aldolase C	642.58	735.267	727.145	681.497	807.704	731.648	775.669	705.636	728.043	724.879	748.692	781.27	705.88	555.534	chr11	+	78136681	78140262	78137903	78139856
NM_145362	Alg1	chitobiosyldiphosphodolichol beta-mannosyltransferase	8.64229	7.80538	10.3188	10.9444	10.9039	9.20951	12.8585	12.0775	5.8377	8.29892	9.39678	13.8164	12.4878	8.89333	chr16	+	5233713	5245001	5233742	5244719
NM_145362	Alg1	chitobiosyldiphosphodolichol beta-mannosyltransferase	0	3.0431	0	0	0	0	0	0	3.73764	1.3254	4.03068	0	0	0	chr16	+	5233713	5245001	5233742	5244719
NM_001033441	Alg10b	putative Dol-P-Glc:Glc(2)Man(9)GlcNAc(2)-PP-Dol alpha-1,2-glucosyltransferase	2.23896	2.64351	2.08778	1.06394	1.99298	4.35619	2.29407	4.2276	1.45899	2.96031	1.73615	1.90962	2.64006	1.68014	chr15	+	90054741	90060985	90054868	90058810
NM_001033441	Alg10b	putative Dol-P-Glc:Glc(2)Man(9)GlcNAc(2)-PP-Dol alpha-1,2-glucosyltransferase	0	0.628052	1.39593	1.65144	1.0769	0	1.12991	0.675904	2.52971	0	1.12722	2.03953	0	0.767659	chr15	+	90054741	90060953	90057934	90058810
NM_183142	Alg11	GDP-Man:Man(3)GlcNAc(2)-PP-Dol alpha-1,2-mannosyltransferase isoform 2	4.30988	0	0	2.35787	0	0	0	0	4.41869	4.83758	4.23877	4.729	4.00301	2.92025	chr8	+	23171191	23178761	23171198	23178624
NM_183142	Alg11	GDP-Man:Man(3)GlcNAc(2)-PP-Dol alpha-1,2-mannosyltransferase isoform 2	0	0	1.94211	0	0	0	0	0	0	0	0	0	0	0	chr8	+	23171191	23178761	23171198	23178624
NM_183142	Alg11	GDP-Man:Man(3)GlcNAc(2)-PP-Dol alpha-1,2-mannosyltransferase isoform 2	0	5.04604	2.93972	2.1956	4.17536	5.8558	5.09454	6.12988	0	0	0	0	0	0	chr8	+	23171191	23178761	23175721	23178624
NM_001142357	Alg12	dol-P-Man:Man(7)GlcNAc(2)-PP-Dol alpha-1,6-mannosyltransferase isoform 1	2.73803	4.16589	4.48568	4.90624	4.35559	3.68864	4.12505	3.91967	3.66165	2.80714	4.17399	3.74687	4.12128	3.15317	chr15	-	88635672	88649748	88636258	88646661
NM_145477	Alg12	dol-P-Man:Man(7)GlcNAc(2)-PP-Dol alpha-1,6-mannosyltransferase isoform 2	0.741205	0	0	0	0	0	0	0	0	0.49602	0	1.01824	0	0.734905	chr15	-	88635672	88649748	88636258	88646661
NM_026247	Alg13	putative bifunctional UDP-N-acetylglucosamine transferase and deubiquitinase ALG13	0.705509	0.899276	1.00202	0.782024	0.713963	0	0.744976	1.07069	0.90751	0.859336	0.990577	0.949972	0.750392	0.205266	chrX	+	140752508	140759740	140752583	140758673
NR_037145	Alg13		0.372187	0	0.442826	0.812758	0.402189	0.620211	0.53903	0	0.174136	0.252001	0.292209	0.573582	0.553545	0.286456	chrX	+	140774267	140808991	140780175	140808347
[truncated: 32,783 more rows]
